# Supplementary material for: A proteomic analysis of peanut seed at different stages of underground development to understand the changes of seed proteins
Source: PLoS One. 2020 Dec 7;15(12):e0243132. doi: 10.1371/journal.pone.0243132 (PMC7721164; doi:10.1371/journal.pone.0243132)
Supplement: S1 Table — (XLS) [file pone.0243132.s003.xls]

## Sheet: S1 Table
S1 Table Differentially expressed proteins and the sequences of peptides identified using MALDI TOF-TOF MS.
Protein	Mfuzzy_cluster	Mass	Number of Unique Peptides	PeptideSeqs	Description	GO Biological_Process	GO Molecular_Function	GO Cellular_Component	Pathway	COG	eggNOG_L1	eggNOG_L2
XP_015931656.1	1	21158.5	2	LNLQPHPEGGFYAETFR;VDRPVSTSIYFLLPSGSVSR	uncharacterized protein LOC107457967 [Arachis duranensis]	-	-	GO:0005829//cytosol	-	General function prediction only	[S]Function unknown	[S] Cupin superfamily (DUF985)
XP_015932923.1	1	25685.9	2	ALYSAPIHIFSK;SALASSFETTFTFK	lectin CPL [Arachis duranensis]	GO:0045840//positive regulation of mitotic nuclear division;GO:0045892//negative regulation of transcription, DNA-templated	GO:0048029//monosaccharide binding	-	-	-	[S]Function unknown	[S] L-type lectin-domain containing receptor kinase
XP_015940657.1	1	35634.4	2	IVQGLNIDEFSR;VLVTGAAGQIGYALVPMIAR	malate dehydrogenase [Arachis duranensis]	GO:0005975//carbohydrate metabolic process;GO:0006108//malate metabolic process;GO:0006099//tricarboxylic acid cycle	GO:0030060//L-malate dehydrogenase activity	GO:0005737//cytoplasm	Metabolic pathways;Biosynthesis of secondary metabolites;Carbon metabolism;Carbon fixation in photosynthetic organisms;Cysteine and methionine metabolism;Pyruvate metabolism;Citrate cycle (TCA cycle);Glyoxylate and dicarboxylate metabolism	Energy production and conversion	-	-
XP_015941925.1	1	54214.6	1	QIYPPINVLPSLSR	V-type proton ATPase subunit B3 [Arachis duranensis]	GO:0046034//ATP metabolic process;GO:0015991//ATP hydrolysis coupled proton transport	GO:0005524//ATP binding;GO:0016820//hydrolase activity, acting on acid anhydrides, catalyzing transmembrane movement of substances	GO:0033180//proton-transporting V-type ATPase, V1 domain	Metabolic pathways;Phagosome;Oxidative phosphorylation	Energy production and conversion	[C]Energy production and conversion	[C] ATPase, H transporting, lysosomal 56 58kDa, V1 subunit;[C] Produces ATP from ADP in the presence of a proton gradient across the membrane. The V-type beta chain is a regulatory subunit (By similarity);[C] V-type proton ATPase subunit
XP_015942675.1	1	31195.7	4	DHLPEWGR;RDGQTLNVLVTYDANSK;SPIDNGADGIAFFIAAPDSEIPK;VLHSTQVR	alpha-methyl-mannoside-specific lectin [Arachis duranensis]	GO:0016337//single organismal cell-cell adhesion;GO:0080037//negative regulation of cytokinin-activated signaling pathway	GO:0046872//metal ion binding;GO:0044373//cytokinin binding;GO:0005537//mannose binding	-	-	-	[T]Signal transduction mechanisms	[T] L-type lectin-domain containing receptor kinase;[T] L-type lectin-domain containing receptor kinase IX.1-like;[T] Serine Threonine protein kinase
XP_015945220.1	1	41656.9	9	AGFAGDDAPR;AVFPSIVGRPR;DLYGNIVLSGGSTMFPGIADR;GEYDESGPSIVHR;LAYVALDYEQELETAK;NYELPDGQVITIGAER;SSSSVEKNYELPDGQVITIGAER;TTGIVLDSGDGVSHTVPIYEGYALPHAILR;VAPEEHPVLLTEAPLNPK	actin-7 [Arachis duranensis]	-	GO:0005524//ATP binding	-	-	Cytoskeleton	-	-
XP_015945832.1	1	52185.9	1	GNPTVEVDLVTDQLYR	enolase 1, chloroplastic isoform X1 [Arachis duranensis]	GO:0010090//trichome morphogenesis;GO:0009735//response to cytokinin;GO:0006096//glycolytic process	GO:0000287//magnesium ion binding;GO:0004634//phosphopyruvate hydratase activity	GO:0000015//phosphopyruvate hydratase complex;GO:0009570//chloroplast stroma	Metabolic pathways;Biosynthesis of secondary metabolites;Carbon metabolism;Biosynthesis of amino acids;Glycolysis / Gluconeogenesis;RNA degradation	Carbohydrate transport and metabolism	[G]Carbohydrate transport and metabolism	[G] enolase (EC 4.2.1.11);[G] Catalyzes the reversible conversion of 2- phosphoglycerate into phosphoenolpyruvate. It is essential for the degradation of carbohydrates via glycolysis (By similarity);[G] Enolase 1
XP_015951466.1	1	46888.4	7	AAEEGKTVEEYDYLPYFYSR;AYLFPESPAR;EAVAPYERPALSK;TSVPNVYAVGDVATFPLK;TVEEYDYLPYFYSR;VLEADIVVVGVGGRPQTALFK;VVGAFLESGTPEENQAIAK	monodehydroascorbate reductase [Arachis duranensis]	GO:0045454//cell redox homeostasis;GO:0055114//oxidation-reduction process	GO:0050660//flavin adenine dinucleotide binding;GO:0016656//monodehydroascorbate reductase (NADH) activity	GO:0005623//cell	Metabolic pathways;Ascorbate and aldarate metabolism	Lipid transport and metabolism	[P]Inorganic ion transport and metabolism;[S]Function unknown	[P] Apoptosis-Inducing Factor;[S] pyridine nucleotide-disulfide oxidoreductase;[S] Monodehydroascorbate reductase;[S] monodehydroascorbate reductase
XP_015954554.1	1	52788.2	3	ILDEAMAGDNVGLLLR;KYDEIDAAPEER;VGDTVDLVGIR	elongation factor Tu, chloroplastic [Arachis duranensis]	GO:0070125//mitochondrial translational elongation	GO:0003746//translation elongation factor activity;GO:0003924//GTPase activity;GO:0005525//GTP binding	GO:0005739//mitochondrion;GO:0009507//chloroplast	-	Translation, ribosomal structure and biogenesis	[J]Translation, ribosomal structure and biogenesis	[J] This protein promotes the GTP-dependent binding of aminoacyl-tRNA to the A-site of ribosomes during protein biosynthesis (By similarity)
XP_015957394.1	1	44742.7	2	ELPSEPFSLVAEEDSGDLRK;SDKSPVTVADYGSQALVSFVLER	SAL1 phosphatase [Arachis duranensis]	GO:0046854//phosphatidylinositol phosphorylation;GO:0006790//sulfur compound metabolic process;GO:0016311//dephosphorylation	GO:0008441//3'(2'),5'-bisphosphate nucleotidase activity;GO:0000287//magnesium ion binding	GO:0005737//cytoplasm	Metabolic pathways;Inositol phosphate metabolism;Sulfur metabolism;Phosphatidylinositol signaling system	Inorganic ion transport and metabolism	[F]Nucleotide transport and metabolism;[P]Inorganic ion transport and metabolism;[T]Signal transduction mechanisms	[F, P] Converts adenosine 3'-phosphate 5'-phosphosulfate (PAPS) to adenosine 5'-phosphosulfate (APS) and 3'(2')-phosphoadenosine 5'- phosphate (PAP) to AMP;[P] 3'(2'),5'bisphosphate nucleotidase;[F, P] nucleotidase;[T] Converts adenosine 3'-phosphate 5'-phosphosulfate (PAPS) to adenosine 5'-phosphosulfate (APS) and 3'(2')-phosphoadenosine 5'- phosphate (PAP) to AMP
XP_015958331.1	1	52924.3	2	FLVVPGLVSGR;QTLDLGDSGLLPLEIR	selenium-binding protein 1 [Arachis duranensis]	-	GO:0008430//selenium binding	-	-	General function prediction only	[S]Function unknown;[P]Inorganic ion transport and metabolism	[P] selenium-binding protein;[S] selenium-binding protein;[P] Selenium binding protein 1
XP_015968501.1	1	38539.9	4	EISEAVPIDDVAGDR;GVVETVPSVSTLSGHPR;LSENDLKEISEAVPIDDVAGDR;YIGLSEASPDTIR	probable aldo-keto reductase 1 isoform X4 [Arachis duranensis]	GO:0055114//oxidation-reduction process	GO:0016491//oxidoreductase activity	-	Metabolic pathways;Biosynthesis of secondary metabolites;Ascorbate and aldarate metabolism;Vitamin B6 metabolism	General function prediction only	[C]Energy production and conversion	[C] auxin-induced protein;[C] Auxin-induced protein;[C] Aldo keto reductase;[C] Potassium voltage-gated channel, shaker-related subfamily, beta member
XP_016162670.1	1	34236.9	6	AFASTDSPLPTIPGYDVAGVVVK;DNFEDLPEKFDVVYDAVGETER;FKVGDEVYGDINENALDHPK;LLAHKPQNLSFGEAASLPLTIETAYEGLER;SPFPFSQTVEAFSFLETNR;VGDEVYGDINENALDHPK	2-methylene-furan-3-one reductase [Arachis ipaensis]	GO:0055114//oxidation-reduction process	GO:0008270//zinc ion binding;GO:0003960//NADPH:quinone reductase activity	-	-	Energy production and conversion	[C]Energy production and conversion	[C] alcohol dehydrogenase
XP_016174419.1	1	26745.5	1	TANEVIIVIEAYR	stem-specific protein TSJT1 [Arachis ipaensis]	GO:0006541//glutamine metabolic process;GO:0006529//asparagine biosynthetic process	GO:0004066//asparagine synthase (glutamine-hydrolyzing) activity;GO:0042803//protein homodimerization activity	GO:0005829//cytosol	-	-	[S]Function unknown	[S] Stem-specific protein
XP_016174639.1	1	30965.5	4	NGQTLNVLVSYDANSK;NLILQGDATFSASK;NLQVTASYPDGQSYQVSYNVDLR;VLHSTQVR	alpha-methyl-mannoside-specific lectin [Arachis ipaensis]	GO:0016337//single organismal cell-cell adhesion;GO:0080037//negative regulation of cytokinin-activated signaling pathway	GO:0046872//metal ion binding;GO:0044373//cytokinin binding;GO:0005537//mannose binding	-	-	-	-	-
XP_016174654.1	1	35649.4	3	ELVADDAWLNGEFITTVQQR;IVQGLSIDEFSR;VLVTGAAGQIGYALVPMIAR	malate dehydrogenase, cytoplasmic [Arachis ipaensis]	GO:0005975//carbohydrate metabolic process;GO:0006108//malate metabolic process;GO:0006099//tricarboxylic acid cycle	GO:0016746//transferase activity, transferring acyl groups;GO:0030060//L-malate dehydrogenase activity	-	Metabolic pathways;Biosynthesis of secondary metabolites;Carbon metabolism;Carbon fixation in photosynthetic organisms;Cysteine and methionine metabolism;Pyruvate metabolism;Citrate cycle (TCA cycle);Glyoxylate and dicarboxylate metabolism	Energy production and conversion	-	-
XP_016180010.1	1	41619	6	AGFAGDDAPR;DLYGNIVLSGGSTMFPGIADR;GEYDESGPAIVHR;SYELPDGQVITIGAER;TTGIVLDSGDGVSHTVPIYEGYALPHAILR;VAPEEHPVLLTEAPLNPK	actin-7 [Arachis ipaensis]	-	GO:0005524//ATP binding	-	-	Cytoskeleton	-	-
XP_016187218.1	1	23969	4	AVTFSDLHTESGLK;FAGQGAPAEAAPAK;LVPVGYGIK;VYGFVSEKPGSSFPSAAK	elongation factor 1-beta [Arachis ipaensis]	GO:0006414//translational elongation	GO:0003746//translation elongation factor activity	GO:0005853//eukaryotic translation elongation factor 1 complex	-	-	[J]Translation, ribosomal structure and biogenesis;[K]Transcription	[K] Elongation factor;[J] Promotes the exchange of GDP for GTP in EF-1-alpha GDP, thus allowing the regeneration of EF-1-alpha GTP that could then be used to form the ternary complex EF-1-alpha GTP AAtRNA (By similarity)
XP_016189285.1	1	53697.7	2	NAATLIEDGTLAELVR;YQSFDTEIGAQIEAGK	xylose isomerase isoform X2 [Arachis ipaensis]	GO:0006098//pentose-phosphate shunt;GO:0042732//D-xylose metabolic process	GO:0046872//metal ion binding;GO:0009045//xylose isomerase activity	GO:0005774//vacuolar membrane;GO:0005783//endoplasmic reticulum;GO:0005794//Golgi apparatus	Metabolic pathways;Fructose and mannose metabolism;Pentose and glucuronate interconversions	Carbohydrate transport and metabolism	[G]Carbohydrate transport and metabolism	[G] xylose isomerase;[G] Xylose isomerase
XP_016190799.1	1	26605.3	8	DDDIVGILETEEIKDLKPLNDR;DGSDYIALR;EKPSIGTVIAVGPGPLDEEGNR;HLILKDDDIVGILETEEIKDLKPLNDR;TDGGILLPSTAQTKPQGGEVVAVGEGK;VLIQVAQAEDKTAGGLLLTEATK;YAGTEVEFNGAK;YTAIRPLGDR	20 kDa chaperonin, chloroplastic [Arachis ipaensis]	GO:0051085//chaperone mediated protein folding requiring cofactor;GO:0006986//response to unfolded protein;GO:1901671//positive regulation of superoxide dismutase activity	GO:0005507//copper ion binding;GO:0051087//chaperone binding;GO:0005524//ATP binding;GO:0051082//unfolded protein binding	GO:0009941//chloroplast envelope;GO:0009535//chloroplast thylakoid membrane;GO:0009570//chloroplast stroma;GO:0005759//mitochondrial matrix;GO:0048046//apoplast	-	Posttranslational modification, protein turnover, chaperones	[O]Posttranslational modification, protein turnover, chaperones	[O] Binds to cpn60 in the presence of Mg-ATP and suppresses the ATPase activity of the latter (By similarity);[O] Chaperonin;[O] 10 kda heat shock protein
XP_016197383.1	1	47602	1	HVDHISAYGEGNER	glutamine synthetase leaf isozyme, chloroplastic [Arachis ipaensis]	GO:0009399//nitrogen fixation;GO:0006542//glutamine biosynthetic process	GO:0005524//ATP binding;GO:0004356//glutamate-ammonia ligase activity	GO:0009507//chloroplast	Metabolic pathways;Biosynthesis of amino acids;Glyoxylate and dicarboxylate metabolism;Alanine, aspartate and glutamate metabolism;Arginine biosynthesis;Nitrogen metabolism	Amino acid transport and metabolism	[E]Amino acid transport and metabolism	[E] glutamine synthetase
XP_016201574.1	1	49622.3	6	AVFVDLEPTVIDEVR;IHFMLSSYAPVISAEK;LVSQVISSLTASLR;QLFHPEQLISGKEDAANNFAR;SLDIERPTYTNLNR;TVGGGDDAFNTFFSETGAGK	tubulin alpha-2 chain [Arachis ipaensis]	GO:0007017//microtubule-based process	GO:0005200//structural constituent of cytoskeleton;GO:0005525//GTP binding;GO:0003924//GTPase activity	GO:0005737//cytoplasm;GO:0005874//microtubule	Phagosome	-	[Z]Cytoskeleton	[Z] Tubulin is the major constituent of microtubules. It binds two moles of GTP, one at an exchangeable site on the beta chain and one at a non-exchangeable site on the alpha chain;[Z] protein polymerization;[Z] Tubulin is the major constituent of microtubules. It binds two moles of GTP, one at an exchangeable site on the beta chain and one at a non-exchangeable site on the alpha chain (By simila…
XP_016204269.1	1	50272.9	6	FPGQLNSDLR;FPGQLNSDLRK;GHYTEGAELIDSVLDVVR;LAVNLIPFPR;VSEQFTAMFR;YQGDNELQLER	tubulin beta-1 chain [Arachis ipaensis]	GO:0007017//microtubule-based process	GO:0005200//structural constituent of cytoskeleton;GO:0005525//GTP binding;GO:0003924//GTPase activity	GO:0005794//Golgi apparatus;GO:0016020//membrane;GO:0005874//microtubule	Phagosome	-	-	-
XP_016204474.1	1	39716.1	5	AITLAPNATIVAVASR;LQSVHSTFSYGVTPYFLENDIR;MFHFISDPNHFGR;WAVLAAQR;YNNSKPEDTWPTISR	uncharacterized oxidoreductase At4g09670 [Arachis ipaensis]	GO:0055114//oxidation-reduction process	GO:0016491//oxidoreductase activity	-	-	General function prediction only	[G]Carbohydrate transport and metabolism;[Q]Secondary metabolites biosynthesis, transport and catabolism;[S]Function unknown	[S] oxidoreductase;[G, Q] )-oxidoreductase;[G, Q] dihydrodiol dehydrogenase
XP_020981896.1	1	39514.8	1	RLDVDYIDLYYQHR	probable aldo-keto reductase 1 isoform X2 [Arachis duranensis]	GO:0055114//oxidation-reduction process	GO:0016491//oxidoreductase activity	-	Metabolic pathways;Biosynthesis of secondary metabolites;Ascorbate and aldarate metabolism;Vitamin B6 metabolism	General function prediction only	[C]Energy production and conversion	[C] Potassium voltage-gated channel, shaker-related subfamily, beta member;[C] Aldo keto reductase
XP_020997565.1	1	44949.8	2	FLHDTLKEELGSTR;IFPPNTPTPNSGPK	patatin-like protein 2 isoform X3 [Arachis duranensis]	-	GO:0016298//lipase activity	-	-	General function prediction only	[S]Function unknown;[I]Lipid transport and metabolism	[S] Patatin group;[I] Patatin group;[I] Patatin-like phospholipase
XP_015932735.1	2	91125.3	6	GFKDQIYDIFQLLPSK;GIDVQQVSLVINYDLPTQPENYLHR;GIYAYGFEKPSAIQQR;ILASGVHVVVGTPGR;IQVGVFSATMPPEALEITR;VLITTDLLAR	uncharacterized protein LOC107459025 [Arachis duranensis]	GO:0006413//translational initiation;GO:0010501//RNA secondary structure unwinding;GO:0010468//regulation of gene expression	GO:0003743//translation initiation factor activity;GO:0004004//ATP-dependent RNA helicase activity;GO:0005524//ATP binding	-	RNA transport	Replication, recombination and repair	[L]Replication, recombination and repair;[J]Translation, ribosomal structure and biogenesis	[J] eukaryotic initiation factor;[L] purine NTP-dependent helicase activity;[J] ATP-dependent RNA helicase which is a subunit of the eIF4F complex involved in cap recognition and is required for mRNA binding to ribosome. In the current model of translation initiation, eIF4A unwinds RNA secondary structures in the 5'-UTR of mRNAs which is necessary to allow efficient binding of the small ribosomal…
XP_015934030.1	2	56907.5	5	APGVQTPVIVR;EGNFDLVGNNFPVFFVR;FSTVIHER;GPILLEDYHLVEK;TWPEDILPLQPVGR	catalase isozyme 1 [Arachis duranensis]	GO:0098869//cellular oxidant detoxification;GO:0042744//hydrogen peroxide catabolic process;GO:0042542//response to hydrogen peroxide;GO:0055114//oxidation-reduction process	GO:0046872//metal ion binding;GO:0020037//heme binding;GO:0004096//catalase activity	GO:0005777//peroxisome	Biosynthesis of secondary metabolites;Carbon metabolism;Glyoxylate and dicarboxylate metabolism;Peroxisome;Tryptophan metabolism;MAPK signaling pathway - plant	Inorganic ion transport and metabolism	-	-
XP_015934781.1	2	29181.5	5	GNEDHVAVIR;IISSIEQKEESR;IISSIEQKEESRGNEDHVAVIR;SAQDIANAELPPTHPIR;VSAAADNEELTVEER	14-3-3-like protein [Arachis duranensis]	-	GO:0019904//protein domain specific binding	-	-	-	[T]Signal transduction mechanisms;[O]Posttranslational modification, protein turnover, chaperones	[O] Tyrosine 3-monooxygenase tryptophan 5-monooxygenase activation protein;[O] Is associated with a DNA binding complex that binds to the G box, a well-characterized cis-acting DNA regulatory element found in plant genes;[T] Tyrosine 3-monooxygenase tryptophan 5-monooxygenase activation protein
XP_015949400.1	2	22678.2	2	EIIDVTDKIIYNFHDDSR;LPGNADFHLFK	eukaryotic translation initiation factor isoform X2 [Arachis duranensis]	GO:0006413//translational initiation;GO:0050687//negative regulation of defense response to virus	GO:0003743//translation initiation factor activity	GO:0005829//cytosol;GO:0005634//nucleus	RNA transport	-	[J]Translation, ribosomal structure and biogenesis	[J] Translation initiation factor;[J] eukaryotic translation initiation factor;[J] translation Initiation Factor
XP_015961026.1	2	52738.3	6	AHLLFDFHQEVDGLR;AHLLFDFHQEVDGLREAELAK;FAGQEFGTTTGRPR;IEELVGVPIHYIGVGPGR;LVDILAQHFEVVAR;VGSGPFPTEILGPGGDLLR	adenylosuccinate synthetase 2, chloroplastic [Arachis duranensis]	GO:0044208//'de novo' AMP biosynthetic process;GO:0046040//IMP metabolic process	GO:0004019//adenylosuccinate synthase activity;GO:0000287//magnesium ion binding;GO:0005525//GTP binding	GO:0009570//chloroplast stroma;GO:0048046//apoplast	Metabolic pathways;Alanine, aspartate and glutamate metabolism;Purine metabolism	Nucleotide transport and metabolism	[F]Nucleotide transport and metabolism	[F] Plays an important role in the de novo pathway and in the salvage pathway of purine nucleotide biosynthesis. Catalyzes the first commited step in the biosynthesis of AMP from IMP (By similarity);[F] Plays an important role in the de novo pathway of purine nucleotide biosynthesis;[F] Plays an important role in the de novo pathway and in the salvage pathway of purine nucleotide biosynthesis. Ca…
XP_015962928.1	2	58993.7	3	LVEGLVLDHGSR;NTIEDESVVLGAGAFEVAAR;TLAENSGLDTQDVIIALTGEHDR	T-complex protein 1 subunit zeta 1 [Arachis duranensis]	GO:0006457//protein folding	GO:0005524//ATP binding;GO:0051082//unfolded protein binding	GO:0005737//cytoplasm	-	Posttranslational modification, protein turnover, chaperones	[O]Posttranslational modification, protein turnover, chaperones	[O] T-complex protein 1 subunit;[O] t-complex protein 1 subunit
XP_015968060.1	2	71254.2	9	ARFEELNMDLFR;DNNLLGKFELSGIPPAPR;EQVFSTYSDNQPGVLIQVFEGER;FELSGIPPAPR;IINEPTAAAIAYGLDKK;NAVVTVPAYFNDSQR;SVHDVVLVGGSTR;TLSSTAQTTIEIDSLYEGIDFYSPITR;TTPSYVAFTDTER	probable mediator of RNA polymerase II transcription subunit 37c [Arachis duranensis]	-	GO:0005524//ATP binding	-	Protein processing in endoplasmic reticulum;Spliceosome;Endocytosis	Posttranslational modification, protein turnover, chaperones	[O]Posttranslational modification, protein turnover, chaperones	[O] Heat shock cognate 70 kDa;[O] heat shock;[O] Heat shock protein
XP_016162041.1	2	42415.5	7	DFEYSPETHEGR;GFQIRDFEYSPETHEGR;HSFDTPLYR;ISGVESSGLTVDGVPVDSYLTR;LFAESILR;LYEDNEYALYTVTLFNR;SEDDVGMAALAGEDAHPYVSFTINLV	V-type proton ATPase subunit C [Arachis ipaensis]	GO:0009826//unidimensional cell growth;GO:0015991//ATP hydrolysis coupled proton transport	GO:0015078//hydrogen ion transmembrane transporter activity;GO:0016787//hydrolase activity	GO:0000221//vacuolar proton-transporting V-type ATPase, V1 domain;GO:0000325//plant-type vacuole;GO:0009507//chloroplast;GO:0005794//Golgi apparatus;GO:0005886//plasma membrane	Metabolic pathways;Phagosome;Oxidative phosphorylation	-	[C]Energy production and conversion	[C] V-type proton ATPase subunit;[C] ATP hydrolysis coupled proton transport;[C] ATPase, H transporting, lysosomal 42kDa, V1 subunit
XP_016162783.1	2	61332.3	7	AEDSFTHR;ALPTLPINLEDAAR;ALQAGEQLVR;AQAIRPVGK;LIAGSSEGGAAVFR;TISTYIDSFR;YGAPTHGGFGVGLER	aspartate--tRNA ligase 2, cytoplasmic [Arachis ipaensis]	GO:0006422//aspartyl-tRNA aminoacylation	GO:0003676//nucleic acid binding;GO:0005524//ATP binding;GO:0004815//aspartate-tRNA ligase activity	GO:0005737//cytoplasm	Aminoacyl-tRNA biosynthesis	Translation, ribosomal structure and biogenesis	[J]Translation, ribosomal structure and biogenesis	[J] Aspartyl-tRNA synthetase;[J] asparaginyl-tRNA synthetase
XP_016162934.1	2	35604.3	1	GAGYTFGQDISEQFNHTNSLK	serine/threonine-protein phosphatase PP2A catalytic subunit isoform X1 [Arachis ipaensis]	GO:0006470//protein dephosphorylation;GO:0080022//primary root development;GO:0007049//cell cycle;GO:0048863//stem cell differentiation	GO:0046872//metal ion binding;GO:0004722//protein serine/threonine phosphatase activity;GO:0005515//protein binding	GO:0005829//cytosol;GO:0005730//nucleolus;GO:0000159//protein phosphatase type 2A complex;GO:0005886//plasma membrane	mRNA surveillance pathway	Signal transduction mechanisms	[T]Signal transduction mechanisms	[T] serine threonine-protein phosphatase
XP_016163750.1	2	31457.6	1	GIELVIVSPLLR	phosphoglycerate mutase-like protein 1 isoform X2 [Arachis ipaensis]	GO:0016311//dephosphorylation	GO:0050278//sedoheptulose-bisphosphatase activity	GO:0005829//cytosol	-	-	[G]Carbohydrate transport and metabolism;[S]Function unknown	[G] PGAM;[G] phosphoglycerate mutase;[S] Phosphoglycerate mutase;[G] phosphoglycerate
XP_016167036.1	2	33894.8	8	FLPSEFGNDVDR;FLPSEFGNDVDRTTAVDPAK;GDQTNFEIEESFGVEASQLYPDVK;ILVIGGTGYIGK;SVWNKEEDIAAYTIK;TGHPTFLLVR;TLGVNLISGDLYDHESLVK;VYVPEEQVLK	isoflavone reductase-like protein [Arachis ipaensis]	-	-	-	Biosynthesis of secondary metabolites;Flavonoid biosynthesis	-	[S]Function unknown	[S] Isoflavone reductase
XP_016174697.1	2	46656.8	5	AGLAPEGTQFDAR;GIDVQQVSLVINYDLPTQPENYLHR;IQVGVFSATMPPEALEITR;KGVAINFVTQDDAR;VLITTDLLAR	eukaryotic initiation factor 4A-10 [Arachis ipaensis]	GO:0006413//translational initiation	GO:0004386//helicase activity;GO:0005524//ATP binding;GO:0003743//translation initiation factor activity	-	RNA transport	Replication, recombination and repair	-	-
XP_016184003.1	2	28748.6	1	DAFAVPITPNVSLAR	ferritin-2, chloroplastic [Arachis ipaensis]	GO:0006879//cellular iron ion homeostasis;GO:0006826//iron ion transport;GO:0055114//oxidation-reduction process	GO:0008199//ferric iron binding;GO:0004322//ferroxidase activity	GO:0009507//chloroplast	-	Inorganic ion transport and metabolism	[P]Inorganic ion transport and metabolism	[P] Stores iron in a soluble, non-toxic, readily available form. Important for iron homeostasis (By similarity)
XP_016187532.1	2	44018.3	3	LVDGGQSQR;MDFIPGVDGPSEGVPR;VLALDVYNDKIK	UDP-D-apiose/UDP-D-xylose synthase 2 [Arachis ipaensis]	-	GO:0050662//coenzyme binding;GO:0003824//catalytic activity	-	Metabolic pathways;Amino sugar and nucleotide sugar metabolism	Cell wall/membrane/envelope biogenesis	[G]Carbohydrate transport and metabolism;[M]Cell wall/membrane/envelope biogenesis	[G] Bifunctional polymyxin resistance protein;[M] Nad-dependent epimerase dehydratase;[G] udp-glucuronic acid decarboxylase
XP_016187706.1	2	53260	5	LSQSQADYISVPVEGPYKPPHYR;LVGVSEETTTGVKR;TEFGPSQPFKGAR;TGQLPDPASTDNAEFQIVLTIIR;WVFPETNTGIIVLAEGR	adenosylhomocysteinase [Arachis ipaensis]	GO:0033353//S-adenosylmethionine cycle;GO:0006730//one-carbon metabolic process	GO:0004013//adenosylhomocysteinase activity	GO:0005829//cytosol	Metabolic pathways;Cysteine and methionine metabolism	Coenzyme transport and metabolism	[H]Coenzyme transport and metabolism	[H] May play a key role in the regulation of the intracellular concentration of adenosylhomocysteine (By similarity);[H] adenosylhomocysteinase;[H] AdoHcyase_NAD
XP_016190331.1	2	51980.4	12	ANPENPSIELGPEFKK;ATSDLLLVQSDLYTLQDGFVTR;DGLTFLDLIVIQIENLNAK;GGTLISYEGR;IQTPTDEVVVPYDSLAPTPEASSEVK;LVVDDFLPFPSK;LVVDDFLPFPSKGQTGR;SAVAGLSQISENEKNGFINLVSR;SSNIEIHTFNQSQYPR;VLQLETAAGAAIR;VQLLEIAQVPDEHVNEFK;YGSNVPLLLMNSFNTHDDTQK	UTP--glucose-1-phosphate uridylyltransferase [Arachis ipaensis]	GO:0006011//UDP-glucose metabolic process	GO:0003983//UTP:glucose-1-phosphate uridylyltransferase activity	GO:0005737//cytoplasm	Metabolic pathways;Amino sugar and nucleotide sugar metabolism;Starch and sucrose metabolism;Pentose and glucuronate interconversions;Galactose metabolism	Carbohydrate transport and metabolism	[G]Carbohydrate transport and metabolism	[G] UTP-glucose-1-phosphate uridylyltransferase;[G] pyrophosphorylase;[G] Utp-glucose-1-phosphate
XP_016191389.1	2	49555.4	4	ALDIERPTYTNLNR;AVFVDLEPTVIDEVR;FDGAINVDITEFQTNLVPYPR;QLFHPEQLISGKEDAANNFAR	tubulin alpha-3 chain [Arachis ipaensis]	GO:0007017//microtubule-based process;GO:0046686//response to cadmium ion	GO:0003924//GTPase activity;GO:0005200//structural constituent of cytoskeleton;GO:0005525//GTP binding	GO:0005829//cytosol;GO:0005618//cell wall;GO:0005874//microtubule;GO:0045298//tubulin complex;GO:0009506//plasmodesma;GO:0016020//membrane	Phagosome	-	-	-
XP_016205423.1	2	42468.9	3	ISITGAGGFIASHIAR;KIPIHHIPGPEGVR;VVQTQAPVQLGSLR	GDP-mannose 3,5-epimerase 2 [Arachis ipaensis]	-	GO:0047918//GDP-mannose 3,5-epimerase activity;GO:0050662//coenzyme binding	-	Metabolic pathways;Biosynthesis of secondary metabolites;Amino sugar and nucleotide sugar metabolism;Ascorbate and aldarate metabolism	Cell wall/membrane/envelope biogenesis	[G]Carbohydrate transport and metabolism;[M]Cell wall/membrane/envelope biogenesis	[G] udp-glucuronic acid decarboxylase;[M] Nad-dependent epimerase dehydratase;[G] GDP-mannose 3,5-epimerase
XP_020985869.1	2	25968.9	5	DGPQLYMVEPSGVSYR;SEATNYDSVYGEPIPVK;TKSEATNYDSVYGEPIPVK;VFQIEYAAK;VPDELLEEAK	proteasome subunit alpha type-3 [Arachis duranensis]	GO:0006511//ubiquitin-dependent protein catabolic process	GO:0004298//threonine-type endopeptidase activity	GO:0005737//cytoplasm;GO:0019773//proteasome core complex, alpha-subunit complex;GO:0005634//nucleus	Proteasome	Posttranslational modification, protein turnover, chaperones	[O]Posttranslational modification, protein turnover, chaperones	[O] The proteasome is a multicatalytic proteinase complex which is characterized by its ability to cleave peptides with Arg, Phe, Tyr, Leu, and Glu adjacent to the leaving group at neutral or slightly basic pH. The proteasome has an ATP-dependent proteolytic activity (By similarity)
XP_020990156.1	2	55907.4	3	EAFPGDVFYLHSR;ITNFYTNFQVDEIGR;VVDALGVPIDGR	uncharacterized protein LOC110277339 [Arachis duranensis]	GO:0015991//ATP hydrolysis coupled proton transport;GO:0015986//ATP synthesis coupled proton transport	GO:0046961//proton-transporting ATPase activity, rotational mechanism;GO:0046933//proton-transporting ATP synthase activity, rotational mechanism;GO:0005524//ATP binding	GO:0005743//mitochondrial inner membrane;GO:0045261//proton-transporting ATP synthase complex, catalytic core F(1)	Metabolic pathways;Oxidative phosphorylation	Energy production and conversion	[C]Energy production and conversion	[C] Produces ATP from ADP in the presence of a proton gradient across the membrane (By similarity);[C] Produces ATP from ADP in the presence of a proton gradient across the membrane;[C] Produces ATP from ADP in the presence of a proton gradient across the membrane. The alpha chain is a regulatory subunit (By similarity);[C] Mitochondrial membrane ATP synthase (F(1)F(0) ATP synthase or Complex V) …
XP_020991403.1	2	28997.6	1	DAFAVPVTPNVSLAR	ferritin-2, chloroplastic isoform X1 [Arachis duranensis]	GO:0006879//cellular iron ion homeostasis;GO:0006826//iron ion transport;GO:0055114//oxidation-reduction process	GO:0008199//ferric iron binding;GO:0004322//ferroxidase activity	GO:0009507//chloroplast	-	Inorganic ion transport and metabolism	[P]Inorganic ion transport and metabolism	[P] Stores iron in a soluble, non-toxic, readily available form. Important for iron homeostasis (By similarity)
XP_015932024.1	3	35436.1	1	LFQIDLLQYETIVAAVR	cinnamoyl-CoA reductase 1 isoform X1 [Arachis duranensis]	GO:0055114//oxidation-reduction process	GO:0050662//coenzyme binding;GO:0045552//dihydrokaempferol 4-reductase activity	GO:0005829//cytosol	Metabolic pathways;Biosynthesis of secondary metabolites;Phenylpropanoid biosynthesis	Cell wall/membrane/envelope biogenesis	[Q]Secondary metabolites biosynthesis, transport and catabolism;[V]Defense mechanisms;[M]Cell wall/membrane/envelope biogenesis	[Q] Polysaccharide biosynthesis protein;[V] reductase;[M] Nad-dependent epimerase dehydratase
XP_015932759.1	3	17772.1	3	AFSSFGEIVESK;GFGFVTFATEQAMR;NITVNEAQSR	glycine-rich RNA-binding protein [Arachis duranensis]	-	GO:0003676//nucleic acid binding;GO:0000166//nucleotide binding	-	-	Translation, ribosomal structure and biogenesis	-	-
XP_015941105.1	3	31487.1	4	EPGPVQGGTTVIAFVK;GNAYAQIAIGTDDVYK;ITRPPGPIPGINTK;TVLVDNEDFLK	putative lactoylglutathione lyase [Arachis duranensis]	-	GO:0046872//metal ion binding;GO:0004462//lactoylglutathione lyase activity	-	Pyruvate metabolism	Secondary metabolites biosynthesis, transport and catabolism	-	-
XP_015942671.1	3	29596.1	1	LGFSASGSAGGR	galactose-binding lectin [Arachis duranensis]	-	GO:0046872//metal ion binding;GO:0030246//carbohydrate binding	-	-	-	[S]Function unknown	[S] L-type lectin-domain containing receptor kinase
XP_015942683.1	3	33410.7	4	EIAGDGLTFFIAPASITK;LSSNYIQLTK;QNPPQFSTIETTFK;SLIFQGDAK	agglutinin-2 [Arachis duranensis]	-	-	-	-	-	[S]Function unknown	[S] L-type lectin-domain containing receptor kinase
XP_015943017.1	3	62259.5	3	DPVPFFLAPK;ILHHTIGLPDFSQELR;VSNQQGLEAAVEATAEFLNK	pyruvate decarboxylase 1 [Arachis duranensis]	-	GO:0000287//magnesium ion binding;GO:0030976//thiamine pyrophosphate binding;GO:0004737//pyruvate decarboxylase activity	-	Metabolic pathways;Biosynthesis of secondary metabolites;Glycolysis / Gluconeogenesis	Carbohydrate transport and metabolism	[E]Amino acid transport and metabolism;[H]Coenzyme transport and metabolism;[G]Carbohydrate transport and metabolism	[G, H] Pyruvate decarboxylase;[E, H] Pyruvate decarboxylase
XP_015948358.1	3	47712.3	3	KGFGPYLPPAEEAAISSLKR;SFTSEFPHVER;VPVLETPEGPVFESNAIAR	elongation factor 1-gamma [Arachis duranensis]	GO:0006749//glutathione metabolic process;GO:0006414//translational elongation	GO:0004364//glutathione transferase activity;GO:0003746//translation elongation factor activity	GO:0005737//cytoplasm;GO:0005634//nucleus	-	Posttranslational modification, protein turnover, chaperones	-	-
XP_015950657.2	3	63611.7	6	GDDVHAEETFGVLNSDWNHLR;LHLATFDDKSGK;NNPQVLGMNHIQVFEAVVNELGR;NTAVVAQSLRNELHGPR;VLLDNHVSEPK;WIIDEHTNQR	uncharacterized protein LOC107475520 [Arachis duranensis]	GO:0005975//carbohydrate metabolic process	GO:0004553//hydrolase activity, hydrolyzing O-glycosyl compounds	-	Metabolic pathways;Starch and sucrose metabolism	-	-	-
XP_015952007.1	3	14288.6	3	AFSAYGEIVESK;NITVNEAQSR;SGGGGGYGGGGFSR	glycine-rich RNA-binding protein GRP1A [Arachis duranensis]	-	GO:0003676//nucleic acid binding;GO:0000166//nucleotide binding	-	-	Translation, ribosomal structure and biogenesis	-	-
XP_015952265.1	3	71085.9	7	ARFEELNMDLFR;DNNLLGKFELSGIPPAPR;EQVFSTYSDNQPGVLIQVYEGER;FELSGIPPAPR;IINEPTAAAIAYGLDKK;NAVVTVPAYFNDSQR;TTPSYVAFTDTER	heat shock cognate 70 kDa protein 2 [Arachis duranensis]	-	GO:0005524//ATP binding	-	Protein processing in endoplasmic reticulum;Spliceosome;Endocytosis	Posttranslational modification, protein turnover, chaperones	-	-
XP_015952336.1	3	32763.1	1	ADQFKPFEQVTLEPFER	mediator of RNA polymerase II transcription subunit 36a [Arachis duranensis]	GO:0031167//rRNA methylation;GO:0008033//tRNA processing;GO:0000494//box C/D snoRNA 3'-end processing;GO:1990258//histone glutamine methylation	GO:0008649//rRNA methyltransferase activity;GO:0003723//RNA binding;GO:1990259//histone-glutamine methyltransferase activity	GO:0016021//integral component of membrane;GO:0015030//Cajal body;GO:0032040//small-subunit processome;GO:0031428//box C/D snoRNP complex	Ribosome biogenesis in eukaryotes	Translation, ribosomal structure and biogenesis	[A]RNA processing and modification;[J]Translation, ribosomal structure and biogenesis	[A] rRNA 2'-O-methyltransferase fibrillarin;[J] Involved in pre-rRNA and tRNA processing. Utilizes the methyl donor S-adenosyl-L-methionine to catalyze the site-specific 2'-hydroxyl methylation of ribose moieties in rRNA and tRNA. Site specificity is provided by a guide RNA that base pairs with the substrate. Methylation occurs at a characteristic distance from the sequence involved in base pairi…
XP_015956681.1	3	41282.8	4	APEYLAHDPLVVALVIK;APEYLALNESVIALVK;GHNFALNATFAEIDAANYDGLLLPGGR;TAVHQLSGHQTYSETR	protein DJ-1 homolog D isoform X1 [Arachis duranensis]	GO:0019243//methylglyoxal catabolic process to D-lactate via S-lactoyl-glutathione;GO:0006541//glutamine metabolic process;GO:0019249//lactate biosynthetic process;GO:0006508//proteolysis	GO:0008233//peptidase activity;GO:0016798//hydrolase activity, acting on glycosyl bonds;GO:0019172//glyoxalase III activity;GO:0016740//transferase activity	-	Pyruvate metabolism	General function prediction only	[S]Function unknown;[V]Defense mechanisms	[V] parkinson protein 7;[S] PfpI family;[V] DJ-1/PfpI family
XP_015957934.1	3	36000.4	4	DHNPTVWFADNGER;LAVITTDPFMELTSALHVK;SFSSGGEDGYVR;TIISGGEDAIIR	eukaryotic translation initiation factor 3 subunit I [Arachis duranensis]	GO:0001731//formation of translation preinitiation complex;GO:0006446//regulation of translational initiation	GO:0003743//translation initiation factor activity	GO:0016282//eukaryotic 43S preinitiation complex;GO:0005852//eukaryotic translation initiation factor 3 complex;GO:0033290//eukaryotic 48S preinitiation complex	RNA transport	Transcription	[J]Translation, ribosomal structure and biogenesis	[J] Component of the eukaryotic translation initiation factor 3 (eIF-3) complex, which is involved in protein synthesis and, together with other initiation factors, stimulates binding of mRNA and methionyl-tRNAi to the 40S ribosome (By similarity)
XP_015966208.1	3	34148.9	1	ASGTEKPVVAFIAGLTAPPGR	succinate--CoA ligase [ADP-forming] subunit alpha-2, mitochondrial [Arachis duranensis]	GO:0006105//succinate metabolic process;GO:0006104//succinyl-CoA metabolic process;GO:0006099//tricarboxylic acid cycle;GO:0009142//nucleoside triphosphate biosynthetic process	GO:0004775//succinate-CoA ligase (ADP-forming) activity;GO:0004776//succinate-CoA ligase (GDP-forming) activity;GO:0048037//cofactor binding	GO:0005829//cytosol;GO:0005759//mitochondrial matrix	Metabolic pathways;Biosynthesis of secondary metabolites;Carbon metabolism;Citrate cycle (TCA cycle);Propanoate metabolism	Energy production and conversion	[C]Energy production and conversion	[C] Succinyl-CoA ligase ADP-forming subunit alpha;[C] alpha subunit
XP_015967894.1	3	53332.5	5	AQFDSTVGIHPSSAEEFVTMR;AVTDHGEELMADVVLFATGR;HILIATGGR;KILVYGASFGGDLEDAR;TNIPSIWAVGDVTDR	glutathione reductase, cytosolic [Arachis duranensis]	GO:0098869//cellular oxidant detoxification;GO:0045454//cell redox homeostasis;GO:0006749//glutathione metabolic process;GO:0055114//oxidation-reduction process	GO:0050660//flavin adenine dinucleotide binding;GO:0050661//NADP binding;GO:0004362//glutathione-disulfide reductase activity	GO:0005777//peroxisome	Glutathione metabolism	Energy production and conversion	-	-
XP_015969884.1	3	38795.5	1	FVSQLENLHGR	diaminopimelate epimerase, chloroplastic [Arachis duranensis]	GO:0009089//lysine biosynthetic process via diaminopimelate	GO:0008837//diaminopimelate epimerase activity	GO:0009570//chloroplast stroma	Metabolic pathways;Biosynthesis of secondary metabolites;Biosynthesis of amino acids;Lysine biosynthesis	Amino acid transport and metabolism	[E]Amino acid transport and metabolism	[E] Diaminopimelate epimerase;[E] Catalyzes the stereoinversion of LL-2,6- diaminoheptanedioate (L,L-DAP) to meso-diaminoheptanedioate (meso- DAP), a precursor of L-lysine and an essential component of the bacterial peptidoglycan (By similarity)
XP_015972689.1	3	30586.2	4	LFQVEYAMEAVK;LIDEFEIVR;NQYDTDVTTWSPAGR;VDDHIGVAIAGLTADGR	proteasome subunit alpha type-1-B [Arachis duranensis]	GO:0006511//ubiquitin-dependent protein catabolic process	GO:0004298//threonine-type endopeptidase activity	GO:0005737//cytoplasm;GO:0019773//proteasome core complex, alpha-subunit complex;GO:0005634//nucleus	Proteasome	Posttranslational modification, protein turnover, chaperones	[O]Posttranslational modification, protein turnover, chaperones	[O] The proteasome is a multicatalytic proteinase complex which is characterized by its ability to cleave peptides with Arg, Phe, Tyr, Leu, and Glu adjacent to the leaving group at neutral or slightly basic pH. The proteasome has an ATP-dependent proteolytic activity;[O] The proteasome is a multicatalytic proteinase complex which is characterized by its ability to cleave peptides with Arg, Phe, T…
XP_015973460.1	3	35998.7	7	INLHQADLVVDVLVK;LKVDLIVDVPILGR;NPNPVPIPLIDINYLVESDGR;NPNPVPIPLIDINYLVESDGRK;QTYDDIQPGSIIPYR;SGISYIDIPVTFRPK;TGEIPIPYKPDIDLEK	uncharacterized protein LOC107496667 [Arachis duranensis]	GO:0009269//response to desiccation	-	-	-	Defense mechanisms	[J]Translation, ribosomal structure and biogenesis;[S]Function unknown	[S] abundant protein;[J] abundant protein
XP_016162841.1	3	34244	4	GTVEIITPVELIK;LLEEYTQILVVNADNVGSNQLQNIR;NVLAVAVETDYSFPEADK;NVLAVAVETDYSFPEADKVK	60S acidic ribosomal protein P0 [Arachis ipaensis]	GO:0042254//ribosome biogenesis;GO:0002181//cytoplasmic translation	GO:0003735//structural constituent of ribosome;GO:0070180//large ribosomal subunit rRNA binding	GO:0022625//cytosolic large ribosomal subunit;GO:0030687//preribosome, large subunit precursor	Ribosome	Translation, ribosomal structure and biogenesis	[J]Translation, ribosomal structure and biogenesis	[J] 50s ribosomal protein L10;[J] 60S acidic ribosomal protein
XP_016170450.1	3	48049.5	3	LGFLPYLPPVEEAAISGLKR;SFTSEFPHVER;VPVLETPEGPVFESNAIAR	elongation factor 1-gamma [Arachis ipaensis]	GO:0006749//glutathione metabolic process;GO:0006414//translational elongation	GO:0004364//glutathione transferase activity;GO:0003746//translation elongation factor activity	GO:0005737//cytoplasm;GO:0005634//nucleus	-	Posttranslational modification, protein turnover, chaperones	[O]Posttranslational modification, protein turnover, chaperones;[J]Translation, ribosomal structure and biogenesis	[J] Elongation factor;[O] glutathione Stransferase
XP_016174655.1	3	35621.4	3	ELVADDAWLNGEFITTVQQR;IVQGLTIDEFSR;VLVTGAAGQIGYALVPMIAR	malate dehydrogenase [Arachis ipaensis]	GO:0005975//carbohydrate metabolic process;GO:0006108//malate metabolic process;GO:0006099//tricarboxylic acid cycle	GO:0030060//L-malate dehydrogenase activity	GO:0005737//cytoplasm	Metabolic pathways;Biosynthesis of secondary metabolites;Carbon metabolism;Carbon fixation in photosynthetic organisms;Cysteine and methionine metabolism;Pyruvate metabolism;Citrate cycle (TCA cycle);Glyoxylate and dicarboxylate metabolism	Energy production and conversion	[C]Energy production and conversion	[C] Catalyzes the reversible oxidation of malate to oxaloacetate (By similarity);[C] Malate dehydrogenase
XP_016175271.1	3	53603.5	1	ILVYGGTFGGDLEDAR	glutathione reductase, cytosolic [Arachis ipaensis]	GO:0098869//cellular oxidant detoxification;GO:0045454//cell redox homeostasis;GO:0006749//glutathione metabolic process;GO:0055114//oxidation-reduction process	GO:0050660//flavin adenine dinucleotide binding;GO:0050661//NADP binding;GO:0004362//glutathione-disulfide reductase activity	GO:0005777//peroxisome	Glutathione metabolism	Energy production and conversion	[C]Energy production and conversion;[Q]Secondary metabolites biosynthesis, transport and catabolism	[C] dihydrolipoyl dehydrogenase;[Q] )-reductase;[Q] Glutathione reductase
XP_016175396.1	3	33269.9	4	EIAGDGLTFFIAPASISK;LSSNYIQLTK;QTPPQFSTIETTFK;SLIFQGDAK	agglutinin-2 [Arachis ipaensis]	-	-	-	-	-	-	-
XP_016180336.1	3	46207.4	2	DYADILEFLVGR;TENSPYLGFIYTSFQER	stearoyl-[acyl-carrier-protein] 9-desaturase, chloroplastic [Arachis ipaensis]	GO:0006633//fatty acid biosynthetic process;GO:0055114//oxidation-reduction process	GO:0046872//metal ion binding;GO:0045300//acyl-[acyl-carrier-protein] desaturase activity	GO:0009507//chloroplast	Fatty acid metabolism;Fatty acid biosynthesis;Biosynthesis of unsaturated fatty acids	Inorganic ion transport and metabolism	[I]Lipid transport and metabolism	[I] Converts stearoyl-ACP to oleoyl-ACP by introduction of a cis double bond between carbons Delta(9) and Delta(10) of the acyl chain
XP_016181097.1	3	51709	3	ISYAASLTTLQAAVER;LAAGEPDFDTPAVIAEAGINAIR;TVAISDQATALVEAGVPVIR	bifunctional aspartate aminotransferase and glutamate/aspartate-prephenate aminotransferase [Arachis ipaensis]	GO:0009058//biosynthetic process	GO:0030170//pyridoxal phosphate binding;GO:0008483//transaminase activity	-	Metabolic pathways;Biosynthesis of secondary metabolites;Biosynthesis of amino acids;Tyrosine metabolism;Isoquinoline alkaloid biosynthesis;Phenylalanine, tyrosine and tryptophan biosynthesis;Tropane, piperidine and pyridine alkaloid biosynthesis;Phenylalanine metabolism	Amino acid transport and metabolism	[E]Amino acid transport and metabolism	[E] aminotransferase;[E] Aspartate aminotransferase
XP_016184181.1	3	61516.7	6	GGDVHVDETFGVLNSDWNHLR;LHLATFDDKSGK;NNPQVLGMNHIQVFEAVVNELGR;NTAVVAQSLRNELHGPR;VLLDNHVSEPK;WIIDEHTNQR	uncharacterized protein LOC107625949 [Arachis ipaensis]	GO:0005975//carbohydrate metabolic process	GO:0004553//hydrolase activity, hydrolyzing O-glycosyl compounds	-	Metabolic pathways;Starch and sucrose metabolism	-	[G]Carbohydrate transport and metabolism	[G] NA;[G] Cellulase (glycosyl hydrolase family 5)
XP_016193791.1	3	40518.3	4	ELIGPAMYFGLMGDGQPIGR;INVPEGFDYELYNR;KINVPEGFDYELYNR;NLLSPSTPFFFNTLYDPYAEGADFVR	alpha-1,4-glucan-protein synthase [UDP-forming] 2 [Arachis ipaensis]	GO:0030244//cellulose biosynthetic process	GO:0016866//intramolecular transferase activity	-	Amino sugar and nucleotide sugar metabolism	-	-	-
XP_016197450.1	3	45380.5	4	HDDSPDHTIFVGDLAADVTDYLLQETFR;NKQTGQSEGYGFIEFGSR;QTGQSEGYGFIEFGSR;QVFGQYGELVHVK	polyadenylate-binding protein RBP45 [Arachis ipaensis]	-	GO:0003676//nucleic acid binding;GO:0000166//nucleotide binding	GO:0016021//integral component of membrane	RNA transport	Translation, ribosomal structure and biogenesis	[A]RNA processing and modification;[S]Function unknown	[A] RNA-binding protein;[A] RNA binding protein;[S] Rna-binding protein
XP_016197526.1	3	46156.5	3	ASSVVISGTDIVRPR;GQAHPTPGSPPYFGPSR;NYDVALEVHIKPAEHEKPSVVTR	fumarylacetoacetase [Arachis ipaensis]	GO:0006572//tyrosine catabolic process;GO:0008219//cell death;GO:1902000//homogentisate catabolic process	GO:0004334//fumarylacetoacetase activity	GO:0005829//cytosol	Metabolic pathways;Tyrosine metabolism	Secondary metabolites biosynthesis, transport and catabolism	[Q]Secondary metabolites biosynthesis, transport and catabolism;[G]Carbohydrate transport and metabolism	[G] Fumarylacetoacetase;[Q] Fumarylacetoacetate hydrolase;[G] fumarylacetoacetase EC 3.7.1.2
XP_016197752.1	3	49843.8	6	FPGQLNSDLR;FPGQLNSDLRK;GHYTEGAELIDSVLDVVR;INVYYNEATGGR;LAVNLIPFPR;VSEQFTAMFR	tubulin beta chain [Arachis ipaensis]	GO:0007017//microtubule-based process	GO:0005200//structural constituent of cytoskeleton;GO:0005525//GTP binding;GO:0003924//GTPase activity	GO:0005737//cytoplasm;GO:0005874//microtubule	Phagosome	-	-	-
XP_016204521.1	3	53328.5	6	AQFDSTVGIHPSSAEEFVTMR;AVTDHGEELIADVVLFATGR;HILIATGGR;KILVYGASFGGDLEDAR;TNIPSIWAVGDVTDR;VVGPHEVEVTQLDGTK	glutathione reductase, cytosolic [Arachis ipaensis]	GO:0098869//cellular oxidant detoxification;GO:0045454//cell redox homeostasis;GO:0006749//glutathione metabolic process;GO:0055114//oxidation-reduction process	GO:0050660//flavin adenine dinucleotide binding;GO:0050661//NADP binding;GO:0004362//glutathione-disulfide reductase activity	GO:0005777//peroxisome	Glutathione metabolism	Energy production and conversion	[C]Energy production and conversion;[Q]Secondary metabolites biosynthesis, transport and catabolism	[C] dihydrolipoyl dehydrogenase;[Q] )-reductase;[Q] Glutathione reductase
XP_020966519.1	3	69545.6	2	GTYEIISPEDIGFER;SDREFLYEILGEVIK	2-isopropylmalate synthase 2, chloroplastic isoform X1 [Arachis ipaensis]	GO:0009098//leucine biosynthetic process	GO:0003852//2-isopropylmalate synthase activity	-	Metabolic pathways;Biosynthesis of secondary metabolites;Biosynthesis of amino acids;Pyruvate metabolism;2-Oxocarboxylic acid metabolism;Valine, leucine and isoleucine biosynthesis	Amino acid transport and metabolism	[E]Amino acid transport and metabolism	[E] Catalyzes the condensation of the acetyl group of acetyl-CoA with 3-methyl-2-oxobutanoate (2-oxoisovalerate) to form 3-carboxy-3-hydroxy-4-methylpentanoate (2-isopropylmalate) (By similarity);[E] 2-isopropylmalate synthase;[E] synthase
XP_020970704.1	3	49671.5	1	QLFHPEKLISGK	tubulin alpha-3 chain-like [Arachis ipaensis]	GO:0007017//microtubule-based process	GO:0005200//structural constituent of cytoskeleton;GO:0005525//GTP binding;GO:0003924//GTPase activity	GO:0005737//cytoplasm;GO:0005874//microtubule	Phagosome	-	[Z]Cytoskeleton	[Z] protein polymerization;[Z] Tubulin is the major constituent of microtubules. It binds two moles of GTP, one at an exchangeable site on the beta chain and one at a non-exchangeable site on the alpha chain (By similarity)
XP_020977086.1	3	64727.7	2	ILHHTIGLPDFSQELR;LSNQLGLEAAVEATAEFLNK	pyruvate decarboxylase 2 [Arachis ipaensis]	-	GO:0000287//magnesium ion binding;GO:0030976//thiamine pyrophosphate binding;GO:0004737//pyruvate decarboxylase activity	-	Metabolic pathways;Biosynthesis of secondary metabolites;Glycolysis / Gluconeogenesis	Carbohydrate transport and metabolism	-	-
XP_020977915.1	3	38798.8	5	ARFEELNMDLFR;IINEPTAAAIAYGLDKK;NAVVTVPAYFNDSQR;TLSSTAQTTIEIDSLFEGIDFYSTITR;TTPSYVAFTDTER	heat shock cognate 70 kDa protein, partial [Arachis ipaensis]	GO:0055114//oxidation-reduction process	GO:0032440//2-alkenal reductase [NAD(P)] activity;GO:0005524//ATP binding	-	Protein processing in endoplasmic reticulum;Spliceosome;Endocytosis	Posttranslational modification, protein turnover, chaperones	-	-
XP_020993699.1	3	30553.1	7	ALEGADVVIIPAGVPR;DDLFNINAGIVK;LFGVTTLDVVR;LNPLVSSLSLYDIAGTPGVAADVSHVNTR;NGVEEVLGLGALSDYEK;QGLENLKPELLASIEK;RLFGVTTLDVVR	malate dehydrogenase, mitochondrial isoform X2 [Arachis duranensis]	GO:0005975//carbohydrate metabolic process;GO:0006108//malate metabolic process;GO:0006099//tricarboxylic acid cycle	GO:0030060//L-malate dehydrogenase activity	GO:0005759//mitochondrial matrix	Metabolic pathways;Biosynthesis of secondary metabolites;Carbon metabolism;Carbon fixation in photosynthetic organisms;Cysteine and methionine metabolism;Pyruvate metabolism;Citrate cycle (TCA cycle);Glyoxylate and dicarboxylate metabolism	Energy production and conversion	[C]Energy production and conversion	[C] Catalyzes the reversible oxidation of malate to oxaloacetate (By similarity);[C] Malate dehydrogenase
XP_015931651.1	4	46105.5	2	FKDIFQEVYEK;TIEAEAAHGTVTR	isocitrate dehydrogenase [NADP] [Arachis duranensis]	GO:0006097//glyoxylate cycle;GO:0006739//NADP metabolic process;GO:0042742//defense response to bacterium;GO:0006099//tricarboxylic acid cycle;GO:0006102//isocitrate metabolic process	GO:0051287//NAD binding;GO:0005507//copper ion binding;GO:0004450//isocitrate dehydrogenase (NADP+) activity;GO:0000287//magnesium ion binding	GO:0005829//cytosol;GO:0009506//plasmodesma;GO:0009570//chloroplast stroma;GO:0005886//plasma membrane;GO:0048046//apoplast	Metabolic pathways;Biosynthesis of secondary metabolites;Carbon metabolism;Biosynthesis of amino acids;Citrate cycle (TCA cycle);2-Oxocarboxylic acid metabolism;Glutathione metabolism;Peroxisome	Energy production and conversion	[C]Energy production and conversion	[C] isocitrate dehydrogenase (NADp);[C] Isocitrate dehydrogenase NADP;[C] isocitrate dehydrogenase nadp
XP_015932954.1	4	25765	3	DIGDPDFTHIGIDINTLK;ILSVISSYPNAAPVTVTHAFDLDK;VVAVEFDTYPNR	lectin alpha chain [Arachis duranensis]	GO:0045840//positive regulation of mitotic nuclear division;GO:0045892//negative regulation of transcription, DNA-templated	GO:0048029//monosaccharide binding	-	-	-	[S]Function unknown	[S] L-type lectin-domain containing receptor kinase
XP_015933553.1	4	46041.6	5	AKANVVVASLEDKLEIVASR;ANVVVASLEDKLEIVASR;APGTTMEFGVALVEQLYGK;IVADAVVSDVADTTFDLVALPGGVPGVDNLR;SGADVTVASAGNQLTVQALHGVK	protein DJ-1 homolog B [Arachis duranensis]	GO:0006357//regulation of transcription from RNA polymerase II promoter;GO:0070301//cellular response to hydrogen peroxide;GO:0006541//glutamine metabolic process;GO:0019243//methylglyoxal catabolic process to D-lactate via S-lactoyl-glutathione;GO:0019249//lactate biosynthetic process	GO:0019172//glyoxalase III activity;GO:0016740//transferase activity;GO:0003713//transcription coactivator activity	GO:0005829//cytosol;GO:0005739//mitochondrion;GO:0005634//nucleus	-	General function prediction only	[S]Function unknown;[V]Defense mechanisms	[S] PfpI family;[V] monophosphate biosynthesis;[V] parkinson protein 7
XP_015934391.1	4	41929.5	1	ITWEGILR	uncharacterized protein LOC107460532 [Arachis duranensis]	-	-	-	Plant-pathogen interaction	-	[L]Replication, recombination and repair;[C]Energy production and conversion	[C] Retrotransposon protein;[L] Retrotransposon protein
XP_015934572.1	4	56853.9	10	FIEDSSIPVVTVFNNDPSNHPFVVK;FSGEEYENFIALAEK;FSGEEYENFIALAEKLR;GESSVTGPVVR;HIQEYKGPR;HLPRGESSVTGPVVR;ISPYEGDRTKEDIIQFIEK;LFKPFDELYVDFK;LRSDYDFGHTLEAK;VVVANSFDDVVFK	protein disulfide-isomerase [Arachis duranensis]	GO:0006457//protein folding;GO:0034976//response to endoplasmic reticulum stress;GO:0045454//cell redox homeostasis	GO:0003756//protein disulfide isomerase activity	GO:0005788//endoplasmic reticulum lumen;GO:0016021//integral component of membrane	Protein processing in endoplasmic reticulum	Posttranslational modification, protein turnover, chaperones	[O]Posttranslational modification, protein turnover, chaperones	[O] Protein disulfide isomerase;[O] Thioredoxin
XP_015934665.2	4	45667.2	1	GHGIPDLNLAIAER	uncharacterized protein LOC107460784 [Arachis duranensis]	GO:0097052//L-kynurenine metabolic process;GO:0009058//biosynthetic process	GO:0047804//cysteine-S-conjugate beta-lyase activity;GO:0030170//pyridoxal phosphate binding;GO:0016212//kynurenine-oxoglutarate transaminase activity	-	Metabolic pathways;Biosynthesis of secondary metabolites;Biosynthesis of amino acids;Tyrosine metabolism;Isoquinoline alkaloid biosynthesis;Phenylalanine, tyrosine and tryptophan biosynthesis;Tropane, piperidine and pyridine alkaloid biosynthesis;Tryptophan metabolism;Phenylalanine metabolism;Selenocompound metabolism	Amino acid transport and metabolism	[E]Amino acid transport and metabolism	[E] aminotransferase;[E] Aminotransferase
XP_015935450.1	4	35197.2	8	APGGAPANVAIAVAR;ENGVVADGITFDQGAR;GAIPALPKDEDVLALIR;IVDDQSILEDEAR;LGDDEFGHMLAGILK;LLLVTLGEHGSR;LPLWPSAEEAR;TALAFVTLR	fructokinase-2 [Arachis duranensis]	GO:0046835//carbohydrate phosphorylation;GO:0006014//D-ribose metabolic process	GO:0004747//ribokinase activity	-	Metabolic pathways;Amino sugar and nucleotide sugar metabolism;Fructose and mannose metabolism;Starch and sucrose metabolism	Carbohydrate transport and metabolism	[G]Carbohydrate transport and metabolism	[G] ribokinase;[G] pfkb domain protein;[G] May play an important role in maintaining the flux of carbon towards starch formation
XP_015941974.1	4	42876.1	2	LASIGLDNTEVNR;YAAISQDNGLVPIVEPEILLDGDHPIER	fructose-bisphosphate aldolase 3, chloroplastic [Arachis duranensis]	GO:0006979//response to oxidative stress;GO:0006096//glycolytic process	GO:0004332//fructose-bisphosphate aldolase activity	GO:0005739//mitochondrion;GO:0009534//chloroplast thylakoid;GO:0010287//plastoglobule	Metabolic pathways;Biosynthesis of secondary metabolites;Carbon metabolism;Biosynthesis of amino acids;Glycolysis / Gluconeogenesis;Carbon fixation in photosynthetic organisms;Fructose and mannose metabolism;Pentose phosphate pathway	Carbohydrate transport and metabolism	[G]Carbohydrate transport and metabolism	[G] fructose-bisphosphate aldolase
XP_015945070.1	4	23432.1	2	GAQYGVQIETAVR;LAADDKYEDEEEAELEK	probable chalcone--flavonone isomerase 3 [Arachis duranensis]	GO:0009813//flavonoid biosynthetic process	GO:0045430//chalcone isomerase activity	-	Metabolic pathways;Biosynthesis of secondary metabolites;Flavonoid biosynthesis	-	[S]Function unknown	[S] isomerase
XP_015946020.1	4	29821.3	7	DGLFMADVNTQLK;FTVTTYSPTGVAITSTGIK;FTVTTYSPTGVAITSTGIKR;NTLTLGSQHALDPLTTVK;NVTTDIKVDTDSNLFTTITVNEPAPGLK;SFFTISGEVDTK;VDTDSNLFTTITVNEPAPGLK	mitochondrial outer membrane protein porin of 34 kDa [Arachis duranensis]	GO:1903959//regulation of anion transmembrane transport	GO:0008308//voltage-gated anion channel activity	GO:0005741//mitochondrial outer membrane	-	-	[U]Intracellular trafficking, secretion, and vesicular transport;[P]Inorganic ion transport and metabolism	[P] mitochondrial outer membrane protein porin;[P] voltage-dependent anion channel;[U] voltage-dependent anion channel
XP_015949683.1	4	51026.9	1	SLEEAAAPLVAFLQNPSAVQELR	eukaryotic translation initiation factor 3 subunit E [Arachis duranensis]	GO:0001731//formation of translation preinitiation complex;GO:0009640//photomorphogenesis;GO:0009908//flower development;GO:0006446//regulation of translational initiation	GO:0003743//translation initiation factor activity	GO:0005829//cytosol;GO:0016282//eukaryotic 43S preinitiation complex;GO:0005852//eukaryotic translation initiation factor 3 complex;GO:0033290//eukaryotic 48S preinitiation complex;GO:0008180//COP9 signalosome;GO:0005886//plasma membrane	RNA transport	-	[J]Translation, ribosomal structure and biogenesis	[J] Component of the eukaryotic translation initiation factor 3 (eIF-3) complex, which is involved in protein synthesis and, together with other initiation factors, stimulates binding of mRNA and methionyl-tRNAi to the 40S ribosome (By similarity)
XP_015950654.1	4	55808.6	2	LNITAIDTYDDHR;VTWTENSVTVTGPPR	3-phosphoshikimate 1-carboxyvinyltransferase 2 [Arachis duranensis]	GO:0009423//chorismate biosynthetic process;GO:0009073//aromatic amino acid family biosynthetic process	GO:0003866//3-phosphoshikimate 1-carboxyvinyltransferase activity	GO:0005737//cytoplasm	Metabolic pathways;Biosynthesis of secondary metabolites;Biosynthesis of amino acids;Phenylalanine, tyrosine and tryptophan biosynthesis	Amino acid transport and metabolism	[E]Amino acid transport and metabolism	[E] 5-enolpyruvylshikimate-3-phosphate synthase;[E] 3-phosphoshikimate 1-carboxyvinyltransferase
XP_015961953.1	4	27834.4	2	LLEPPYVDSIEWSK;SNVVVEVFEEEELAVSLAK	LOW QUALITY PROTEIN: probable 6-phosphogluconolactonase 4, chloroplastic [Arachis duranensis]	GO:0005975//carbohydrate metabolic process;GO:0006098//pentose-phosphate shunt	GO:0016853//isomerase activity;GO:0017057//6-phosphogluconolactonase activity	-	Metabolic pathways;Biosynthesis of secondary metabolites;Carbon metabolism;Pentose phosphate pathway	Carbohydrate transport and metabolism	[G]Carbohydrate transport and metabolism	[G] 6-phosphogluconolactonase;[G] Catalyzes the reversible isomerization-deamination of glucosamine 6-phosphate (GlcN6P) to form fructose 6-phosphate (Fru6P) and ammonium ion (By similarity)
XP_015963739.1	4	47930.4	4	ATEEVVGHVKPYSITGSLPLIR;YVLPDDDLR;YVQNNPPELIPEEDR;YVQNNPPELIPEEDRVVK	acetylornithine deacetylase [Arachis duranensis]	GO:0008152//metabolic process	GO:0008777//acetylornithine deacetylase activity	-	Metabolic pathways;Biosynthesis of secondary metabolites;Biosynthesis of amino acids;2-Oxocarboxylic acid metabolism;Arginine biosynthesis	Amino acid transport and metabolism	[E]Amino acid transport and metabolism	[E] succinyl-diaminopimelate desuccinylase activity;[E] Metallopeptidase M20 family;[E] acetylornithine
XP_015967076.1	4	42030.6	4	AYDLEGKTIGTVGAGR;HFRGEDFPEQNYIVK;HIPDLHVLISTPFHPAYVTAER;YMPNHAMTPHISGTTIDAQLR	formate dehydrogenase, mitochondrial isoform X1 [Arachis duranensis]	GO:0042183//formate catabolic process;GO:0055114//oxidation-reduction process;GO:0009070//serine family amino acid biosynthetic process	GO:0051287//NAD binding;GO:0004617//phosphoglycerate dehydrogenase activity;GO:0008863//formate dehydrogenase (NAD+) activity	GO:0005739//mitochondrion	Metabolic pathways;Carbon metabolism;Glyoxylate and dicarboxylate metabolism	Energy production and conversion	[C]Energy production and conversion	[C] formate dehydrogenase;[C] Dehydrogenase
XP_015967753.1	4	44376.1	6	DKGPVWDEIVR;EHGFFGFR;IQPHEPPFTEDLPR;LKAPNFYYTQEDILYEETQTK;NVLQAVIPNAPNLR;SKEHGFFGFR	3-oxo-Delta(4,5)-steroid 5-beta-reductase [Arachis duranensis]	-	GO:0050662//coenzyme binding;GO:0003824//catalytic activity	-	Metabolic pathways;Pentose and glucuronate interconversions	General function prediction only	[S]Function unknown	[S] Inherit from euNOG: NAD dependent epimerase dehydratase family protein;[S] NAD dependent epimerase dehydratase family protein;[S] epimerase dehydratase
XP_015969216.1	4	43518.3	1	ISVGIEDVNDLISDLDNALR	cystathionine beta-lyase, chloroplastic isoform X2 [Arachis duranensis]	GO:0071266//'de novo' L-methionine biosynthetic process	GO:0004121//cystathionine beta-lyase activity;GO:0030170//pyridoxal phosphate binding	GO:0009570//chloroplast stroma	Metabolic pathways;Biosynthesis of secondary metabolites;Biosynthesis of amino acids;Cysteine and methionine metabolism;Selenocompound metabolism	Amino acid transport and metabolism	[E]Amino acid transport and metabolism	[E] cystathionine;[E] Cystathionine;[E] cystathionine beta-lyase
XP_015969437.1	4	41655.9	8	AEYDESGPSIVHR;AGFAGDDAPR;AVFPSIVGRPR;DLYGNIVLSGGSTMFPGIADR;GYSFTTSAER;SYELPDGQVITIGAER;TTGIVLDSGDGVSHTVPIYEGYALPHAILR;VAPEEHPVLLTEAPLNPK	actin-3 [Arachis duranensis]	-	GO:0005524//ATP binding	-	-	Cytoskeleton	-	-
XP_015972779.1	4	56717.9	3	DKFPGANDFGSEVIPGATSIGMR;KPVPDFSFYDR;NEGFVEVLAAQQSPENPNWFQGTADAVR	glucose-1-phosphate adenylyltransferase small subunit 2, chloroplastic [Arachis duranensis]	GO:0048573//photoperiodism, flowering;GO:0019252//starch biosynthetic process;GO:0005978//glycogen biosynthetic process	GO:0005524//ATP binding;GO:0008878//glucose-1-phosphate adenylyltransferase activity	GO:0030931//heterotetrameric ADPG pyrophosphorylase complex;GO:0009570//chloroplast stroma;GO:0048046//apoplast	Metabolic pathways;Biosynthesis of secondary metabolites;Amino sugar and nucleotide sugar metabolism;Starch and sucrose metabolism	Carbohydrate transport and metabolism	[M]Cell wall/membrane/envelope biogenesis;[G]Carbohydrate transport and metabolism	[M] This protein plays a role in synthesis of starch. It catalyzes the synthesis of the activated glycosyl donor, ADP- glucose from Glc-1-P and ATP (By similarity);[G] Catalyzes the synthesis of ADP-glucose, a sugar donor used in elongation reactions on alpha-glucans (By similarity)
XP_016166978.1	4	36459.9	2	GGPTSLVIYDIHALQER;SFADGFPNIYINNAEELR	ribose-phosphate pyrophosphokinase 4 [Arachis ipaensis]	GO:0009165//nucleotide biosynthetic process;GO:0016310//phosphorylation;GO:0009116//nucleoside metabolic process	GO:0016301//kinase activity;GO:0004749//ribose phosphate diphosphokinase activity;GO:0000287//magnesium ion binding	GO:0009506//plasmodesma;GO:0005886//plasma membrane;GO:0005829//cytosol	-	Nucleotide transport and metabolism	[F]Nucleotide transport and metabolism;[E]Amino acid transport and metabolism	[F] Phosphoribosyl pyrophosphate synthase;[E, F] Ribose-phosphate pyrophosphokinase;[F] ribose-phosphate pyrophosphokinase
XP_016169919.1	4	36510	7	FGIVEGLMTTVHSITATQK;GILGYTEDDVVSTDFVGDSR;IVSWYDNEWGYSTR;NPEEIPWGSAGADIIVESTGVFTDKDK;TLLFGEKPVTVFGIR;VPTVDVSVVDLTVR;YDSVHGQWK	glyceraldehyde-3-phosphate dehydrogenase GAPC2, cytosolic [Arachis ipaensis]	GO:0006006//glucose metabolic process;GO:0055114//oxidation-reduction process	GO:0051287//NAD binding;GO:0016620//oxidoreductase activity, acting on the aldehyde or oxo group of donors, NAD or NADP as acceptor;GO:0050661//NADP binding	-	Metabolic pathways;Biosynthesis of secondary metabolites;Carbon metabolism;Biosynthesis of amino acids;Glycolysis / Gluconeogenesis;Carbon fixation in photosynthetic organisms	Carbohydrate transport and metabolism	[G]Carbohydrate transport and metabolism	[G] glyceraldehyde3phosphate dehydrogenase;[G] Key enzyme in glycolysis that catalyzes the first step of the pathway by converting D-glyceraldehyde 3-phosphate (G3P) into 3-phospho-D-glyceroyl phosphate. Essential for the maintenance of cellular ATP levels and carbohydrate metabolism
XP_016174403.1	4	24957.7	3	KLDEYLLTR;LVPVGYGIK;SYITGYQASKDDLTVYAALSK	elongation factor 1-delta [Arachis ipaensis]	GO:0006414//translational elongation	GO:0003746//translation elongation factor activity	GO:0005853//eukaryotic translation elongation factor 1 complex	-	-	-	-
XP_016175801.1	4	26081	5	DLTLEEAETIALSILK;GVNTFSPEGR;LFQVEYAIEAIK;YHLYTPAEVEAVISR;YHLYTPAEVEAVISRL	proteasome subunit alpha type-5 [Arachis ipaensis]	GO:0006511//ubiquitin-dependent protein catabolic process	GO:0004298//threonine-type endopeptidase activity	GO:0005737//cytoplasm;GO:0019773//proteasome core complex, alpha-subunit complex;GO:0005634//nucleus	Proteasome	Posttranslational modification, protein turnover, chaperones	[O]Posttranslational modification, protein turnover, chaperones	[O] The proteasome is a multicatalytic proteinase complex which is characterized by its ability to cleave peptides with Arg, Phe, Tyr, Leu, and Glu adjacent to the leaving group at neutral or slightly basic pH. The proteasome has an ATP-dependent proteolytic activity (By similarity);[O] The proteasome is a multicatalytic proteinase complex which is characterized by its ability to cleave peptides …
XP_016180127.1	4	56592.8	5	DKIQQANYFGSLTQASAIR;IQQANYFGSLTQASAIR;VGSYQGEEIYAPFK;YSEDEIQSVYNYETTELVHENR;YVPYVGDSKR	inositol-3-phosphate synthase [Arachis ipaensis]	GO:0008654//phospholipid biosynthetic process;GO:0006021//inositol biosynthetic process	GO:0004512//inositol-3-phosphate synthase activity	-	Metabolic pathways;Inositol phosphate metabolism	Lipid transport and metabolism	[I]Lipid transport and metabolism	[I] synthase;[I] Inositol-3-phosphate synthase
XP_016180260.1	4	67477.7	6	AFPNTYGQPLAHFLR;IHNPENVLLGFLGGSEGLFAQK;LLAYLVEAEINKR;LQEYLEQVR;NQGGYDLLGR;VPDAQIITEHPPIR	pyrophosphate--fructose 6-phosphate 1-phosphotransferase subunit alpha [Arachis ipaensis]	GO:0061615//glycolytic process through fructose-6-phosphate;GO:0046835//carbohydrate phosphorylation	GO:0003872//6-phosphofructokinase activity;GO:0047334//diphosphate-fructose-6-phosphate 1-phosphotransferase activity;GO:0005524//ATP binding	GO:0005737//cytoplasm	Metabolic pathways;Biosynthesis of secondary metabolites;Glycolysis / Gluconeogenesis;Fructose and mannose metabolism;Pentose phosphate pathway	Carbohydrate transport and metabolism	[G]Carbohydrate transport and metabolism	[G] phosphohexokinase;[G] Phosphofructokinase;[G] Pyrophosphate--fructose 6-phosphate 1-phosphotransferase subunit
XP_016188896.1	4	45697.6	5	EALLANNFSQDAHQDIK;ISAPSDAIYVGLGTHYVPSGK;LEEVDASEVEAVFKPLGPEVEELSV;LLLPQITSAFGGDK;SYLDEWESDPR	3-hydroxyisobutyryl-CoA hydrolase-like protein 3, mitochondrial isoform X2 [Arachis ipaensis]	-	GO:0003860//3-hydroxyisobutyryl-CoA hydrolase activity	-	Metabolic pathways;Carbon metabolism;Valine, leucine and isoleucine degradation;Propanoate metabolism;beta-Alanine metabolism	Lipid transport and metabolism	[I]Lipid transport and metabolism	[I] Enoyl-CoA hydratase;[I] 3-hydroxyisobutyryl-CoA hydrolase;[I] 3-hydroxyisobutyryl-CoA hydrolase-like protein
XP_016189206.1	4	22559.5	4	ETGPSLYYIDYIATMHK;LIAASGEPGDRVQFTEYIQK;LVVAPPNFVIK;NPYFVNVLLAGYDK	proteasome subunit beta type-2-B [Arachis ipaensis]	GO:0051603//proteolysis involved in cellular protein catabolic process	GO:0004298//threonine-type endopeptidase activity	GO:0005737//cytoplasm;GO:0005839//proteasome core complex;GO:0005634//nucleus	Proteasome	-	[O]Posttranslational modification, protein turnover, chaperones	[O] The proteasome is a multicatalytic proteinase complex which is characterized by its ability to cleave peptides with Arg, Phe, Tyr, Leu, and Glu adjacent to the leaving group at neutral or slightly basic pH. The proteasome has an ATP-dependent proteolytic activity (By similarity);[O] The proteasome is a multicatalytic proteinase complex which is characterized by its ability to cleave peptides …
XP_016189923.1	4	56452.8	5	DKIQQANYFGSLTQASAIR;IQQANYFGSLTQASAIR;MFIESFKVESPNVK;VGSYQGEEIYAPFK;YVPYVGDSKR	inositol-3-phosphate synthase [Arachis ipaensis]	GO:0008654//phospholipid biosynthetic process;GO:0006021//inositol biosynthetic process	GO:0004512//inositol-3-phosphate synthase activity	-	Metabolic pathways;Inositol phosphate metabolism	Lipid transport and metabolism	-	-
XP_016196340.1	4	58203.8	1	VYILTQFNSASLNR	glucose-1-phosphate adenylyltransferase large subunit 3, chloroplastic/amyloplastic isoform X1 [Arachis ipaensis]	GO:0019252//starch biosynthetic process;GO:0005978//glycogen biosynthetic process	GO:0005524//ATP binding;GO:0008878//glucose-1-phosphate adenylyltransferase activity	GO:0009507//chloroplast	Metabolic pathways;Biosynthesis of secondary metabolites;Amino sugar and nucleotide sugar metabolism;Starch and sucrose metabolism	Carbohydrate transport and metabolism	[M]Cell wall/membrane/envelope biogenesis;[G]Carbohydrate transport and metabolism	[M] This protein plays a role in synthesis of starch. It catalyzes the synthesis of the activated glycosyl donor, ADP- glucose from Glc-1-P and ATP (By similarity);[G] Catalyzes the synthesis of ADP-glucose, a sugar donor used in elongation reactions on alpha-glucans (By similarity)
XP_016198518.1	4	18223.5	2	LLDSIEDLKLDSIVLGSR;YAVQTDIEVLDLLDTAAR	universal stress protein PHOS32 [Arachis ipaensis]	GO:0006950//response to stress	GO:0016787//hydrolase activity	GO:0009506//plasmodesma;GO:0005886//plasma membrane	Metabolic pathways;Amino sugar and nucleotide sugar metabolism;Fructose and mannose metabolism;Starch and sucrose metabolism	Signal transduction mechanisms	[T]Signal transduction mechanisms	[T] Universal stress protein;[T] universal stress protein
XP_016203278.1	4	22785.5	3	DMKPETFASLVSALLYEK;LFIGLSGLATDAQTLYQR;LGVQLQTIATDFQR	proteasome subunit beta type-3-A [Arachis ipaensis]	GO:0051603//proteolysis involved in cellular protein catabolic process	GO:0004298//threonine-type endopeptidase activity	GO:0005737//cytoplasm;GO:0005839//proteasome core complex;GO:0005634//nucleus	Proteasome	Posttranslational modification, protein turnover, chaperones	[O]Posttranslational modification, protein turnover, chaperones	[O] The proteasome is a multicatalytic proteinase complex which is characterized by its ability to cleave peptides with Arg, Phe, Tyr, Leu, and Glu adjacent to the leaving group at neutral or slightly basic pH. The proteasome has an ATP-dependent proteolytic activity (By similarity);[O] The proteasome is a multicatalytic proteinase complex which is characterized by its ability to cleave peptides …
XP_016205701.1	4	43166.7	6	FVIGGPHGDAGLTGR;FVIGGPHGDAGLTGRK;TAAYGHFGR;TIFHLNPSGR;TQVTVEYYNDNGAMVPVR;YLDDRTIFHLNPSGR	S-adenosylmethionine synthase 1 [Arachis ipaensis]	GO:0006556//S-adenosylmethionine biosynthetic process;GO:0006730//one-carbon metabolic process	GO:0046872//metal ion binding;GO:0004478//methionine adenosyltransferase activity;GO:0005524//ATP binding	GO:0005829//cytosol	Metabolic pathways;Biosynthesis of secondary metabolites;Biosynthesis of amino acids;Cysteine and methionine metabolism	Coenzyme transport and metabolism	[H]Coenzyme transport and metabolism	[H] Catalyzes the formation of S-adenosylmethionine from methionine and ATP;[H] Catalyzes the formation of S-adenosylmethionine from methionine and ATP (By similarity)
XP_020962029.1	4	56982.9	10	FIEDSSIPVVTVFNNDPSNHPFVVK;FSGEEYENFIALAEK;FSGEEYENFIALAEKLR;GESSVTGPVVR;HIQEYKGPR;HLPRGESSVTGPVVR;ISPYEGDRTKEDIIQFIEK;LFKPFDELYVDFK;LRSDYDFGHTLEAK;VVVANNFDDVVFK	protein disulfide-isomerase [Arachis ipaensis]	GO:0006457//protein folding;GO:0034976//response to endoplasmic reticulum stress;GO:0045454//cell redox homeostasis	GO:0003756//protein disulfide isomerase activity	GO:0005788//endoplasmic reticulum lumen;GO:0016021//integral component of membrane	Protein processing in endoplasmic reticulum	Posttranslational modification, protein turnover, chaperones	-	-
XP_020975754.1	4	16079.1	2	FIVFKIEENQK;YAIYDFEFLTEGNVPK	actin-depolymerizing factor 3 isoform X2 [Arachis ipaensis]	GO:0030042//actin filament depolymerization	GO:0003779//actin binding	GO:0015629//actin cytoskeleton	-	-	[Z]Cytoskeleton;[S]Function unknown	[Z] ADF;[S] actin-depolymerizing factor;[Z] actin-depolymerizing factor
XP_020980048.1	4	44385.1	5	DKGPVWDEIVR;IQPHEPPFTEDLPR;LKAPNFYYTQEDILYEETQTK;NVLQAVIPNAPNLR;SKEHGFLGFR	3-oxo-Delta(4,5)-steroid 5-beta-reductase isoform X1 [Arachis ipaensis]	-	GO:0050662//coenzyme binding;GO:0003824//catalytic activity	-	Metabolic pathways;Pentose and glucuronate interconversions	Cell wall/membrane/envelope biogenesis	-	-
XP_020993864.1	4	47298.5	5	EALLANNFSQDAHQDIK;HDFAEGVR;ISAPSDAIYVGLGTHYVPSGK;LLLPQITSAFGGDK;SYLDEWESDPR	3-hydroxyisobutyryl-CoA hydrolase-like protein 3, mitochondrial isoform X6 [Arachis duranensis]	GO:0006508//proteolysis	GO:0008233//peptidase activity;GO:0003860//3-hydroxyisobutyryl-CoA hydrolase activity	-	Metabolic pathways;Carbon metabolism;Valine, leucine and isoleucine degradation;Propanoate metabolism;beta-Alanine metabolism	Lipid transport and metabolism	-	-
XP_015932815.1	5	41482.4	8	AFIAGVADDNGYGWAIAK;AIGFIDMMIDYSIANAPLQK;HFLPIMNPGGSSISLTYIASEK;SLVSGLPIDLK;VLPDGSLMEITK;VNTISAGPLR;VYPLDAVFDNPEDVPEDIK;VYPLDAVFDNPEDVPEDIKTNKR	enoyl-[acyl-carrier-protein] reductase [NADH], chloroplastic [Arachis duranensis]	-	-	-	Metabolic pathways;Fatty acid metabolism;Fatty acid biosynthesis;Biotin metabolism	Lipid transport and metabolism	[I]Lipid transport and metabolism	[I] Enoyl- acyl-carrier-protein reductase NADH;[I] Enoyl- acyl-carrier-protein reductase
XP_015937846.1	5	17474.7	3	DDLRLPTDDSLLTQIK;TDYQLIDISEDGFVSLLTENGNTK;TYPQQAGTIR	eukaryotic translation initiation factor 5A-2 [Arachis duranensis]	GO:0006413//translational initiation;GO:0006452//translational frameshifting;GO:0045905//positive regulation of translational termination;GO:0045901//positive regulation of translational elongation	GO:0003743//translation initiation factor activity;GO:0003746//translation elongation factor activity;GO:0043022//ribosome binding	-	-	Translation, ribosomal structure and biogenesis	-	-
XP_015942002.1	5	43416.9	4	AVEYLYTGIPEQAEAPPVAR;DHQADFLR;NIETVQGANVYPAAQQMLIHQGK;NSQQFQALR	ubiquitin receptor RAD23c isoform X2 [Arachis duranensis]	GO:0043161//proteasome-mediated ubiquitin-dependent protein catabolic process;GO:0006289//nucleotide-excision repair	GO:0003684//damaged DNA binding	GO:0005634//nucleus	Protein processing in endoplasmic reticulum;Nucleotide excision repair	-	[M]Cell wall/membrane/envelope biogenesis;[U]Intracellular trafficking, secretion, and vesicular transport;[S]Function unknown	[M, U] Outer membrane autotransporter;[S] Outer membrane autotransporter;[M] Outer membrane autotransporter
XP_015942302.1	5	23548.4	4	EYVIAGWAPK;LLFSLESFEK;LYHLVITLEHFK;NHGPFVAGEK	glutathione S-transferase DHAR2 [Arachis duranensis]	GO:0006749//glutathione metabolic process	GO:0004364//glutathione transferase activity	GO:0005737//cytoplasm	-	Posttranslational modification, protein turnover, chaperones	[O]Posttranslational modification, protein turnover, chaperones;[P]Inorganic ion transport and metabolism	[P] Chloride intracellular channel;[O] glutathione s-transferase;[O] Glutathione S-transferase;[O] Chloride intracellular channel
XP_015958254.1	5	85530.2	3	SNNPGGAYPQLYLQFLTSYQSPDGQLVLR;SQFVQVFNNSPDETAYFR;TGGLVVLSESFGHSVFK	protein transport protein SEC23 [Arachis duranensis]	GO:0006886//intracellular protein transport;GO:0006888//ER to Golgi vesicle-mediated transport	GO:0008270//zinc ion binding	GO:0030127//COPII vesicle coat	Protein processing in endoplasmic reticulum	-	[U]Intracellular trafficking, secretion, and vesicular transport	[U] transport) protein;[U] transport protein
XP_015961339.1	5	45440.8	1	MEGDQEIWAGPLSGYR	alpha-galactosidase 1 [Arachis duranensis]	GO:0005975//carbohydrate metabolic process	GO:0052692//raffinose alpha-galactosidase activity	GO:0016021//integral component of membrane;GO:0009505//plant-type cell wall;GO:0048046//apoplast	Galactose metabolism;Glycerolipid metabolism;Sphingolipid metabolism;Glycosphingolipid biosynthesis - globo and isoglobo series	Carbohydrate transport and metabolism	[G]Carbohydrate transport and metabolism	[G] alpha-galactosidase
XP_015961432.1	5	61235.5	8	AHGTAVGLPTEDDMGNSEVGHNALGAGR;AVGPIVDGDAVVTFNFR;IQILTSHTLQPVPIAIGGPGLAPGVR;LDQLQLLLK;LPSHYLVSPPEIDR;SLEYEDFDKFDR;TSGEFLVHNGVR;YIQESFANGTLHLIGLLSDGGVHSR	2,3-bisphosphoglycerate-independent phosphoglycerate mutase [Arachis duranensis]	GO:0006007//glucose catabolic process	GO:0030145//manganese ion binding;GO:0004619//phosphoglycerate mutase activity	GO:0005737//cytoplasm	Metabolic pathways;Biosynthesis of secondary metabolites;Carbon metabolism;Biosynthesis of amino acids;Glycolysis / Gluconeogenesis;Glycine, serine and threonine metabolism	Carbohydrate transport and metabolism	[G]Carbohydrate transport and metabolism	[G] phosphoglycerate mutase;[G] Phosphoglycerate mutase;[G] Catalyzes the interconversion of 2-phosphoglycerate and 3-phosphoglycerate (By similarity)
XP_015964275.1	5	51471.5	4	DAQHPFSLSNIAEVMDVAGK;LEPFANLSGDESYQSR;LLFDDFIRDPSSVDEAAQQK;TFLMQIFEK	hydroxymethylglutaryl-CoA synthase [Arachis duranensis]	GO:0008299//isoprenoid biosynthetic process	GO:0004421//hydroxymethylglutaryl-CoA synthase activity	-	Metabolic pathways;Biosynthesis of secondary metabolites;Valine, leucine and isoleucine degradation;Butanoate metabolism;Terpenoid backbone biosynthesis;Synthesis and degradation of ketone bodies	Lipid transport and metabolism	[I]Lipid transport and metabolism	[I] synthase;[I] hydroxymethylglutaryl-CoA synthase;[I] hydroxymethylglutaryl-CoA synthase activity
XP_015965016.1	5	36827.4	5	IDENDQNLARPLK;KVLVIGGGDGGVLR;QFFPDVAIGYEDPR;VLVLDGVIQLTER;VTLHVGDGVAFLK	spermidine synthase [Arachis duranensis]	GO:0032259//methylation;GO:0008295//spermidine biosynthetic process	GO:0030750//putrescine N-methyltransferase activity;GO:0004766//spermidine synthase activity	-	Metabolic pathways;Cysteine and methionine metabolism;Glutathione metabolism;Arginine and proline metabolism;beta-Alanine metabolism	Amino acid transport and metabolism	[E]Amino acid transport and metabolism	[E] Catalyzes the production of spermidine from putrescine and decarboxylated S-adenosylmethionine (dcSAM), which serves as an aminopropyl donor (By similarity);[E] spermidine synthase
XP_015969832.1	5	51267.4	7	FPGQLNSDLR;FPGQLNSDLRK;GHYTEGAELIDSVLDVVR;HQAPADANDAAISDLQLER;INVYYNEASGGR;LAVNLIPFPR;VSEQFTAMFR	tubulin beta chain [Arachis duranensis]	GO:0007017//microtubule-based process	GO:0005200//structural constituent of cytoskeleton;GO:0005525//GTP binding;GO:0003924//GTPase activity	GO:0005737//cytoplasm;GO:0005874//microtubule	Phagosome	-	[Z]Cytoskeleton	[Z] Tubulin is the major constituent of microtubules. It binds two moles of GTP, one at an exchangeable site on the beta chain and one at a non-exchangeable site on the alpha chain (By similarity);[Z] protein polymerization
XP_015970331.1	5	47682.6	6	AAVPSGASTGIYEALELR;IEEELGSVAVYAGANFR;LAMQEFMILPVGASSFK;SFVTEYPIVSIEDPFDQDDWEHYAK;SGETEDTFIADLSVGLATGQIK;VNQIGSVTESIEAVR	enolase 2 [Arachis duranensis]	GO:0006096//glycolytic process	GO:0003988//acetyl-CoA C-acyltransferase activity;GO:0000287//magnesium ion binding;GO:0004634//phosphopyruvate hydratase activity	GO:0000015//phosphopyruvate hydratase complex	Metabolic pathways;Biosynthesis of secondary metabolites;Carbon metabolism;Biosynthesis of amino acids;Glycolysis / Gluconeogenesis;RNA degradation	Carbohydrate transport and metabolism	[G]Carbohydrate transport and metabolism	[G] enolase (EC 4.2.1.11);[G] Catalyzes the reversible conversion of 2- phosphoglycerate into phosphoenolpyruvate. It is essential for the degradation of carbohydrates via glycolysis (By similarity)
XP_015971101.1	5	84434.1	1	IGAVHSVVFAGFSAESLAQR	acetyl-coenzyme A synthetase, chloroplastic/glyoxysomal [Arachis duranensis]	GO:0019427//acetyl-CoA biosynthetic process from acetate	GO:0005524//ATP binding;GO:0016208//AMP binding;GO:0003987//acetate-CoA ligase activity	GO:0005829//cytosol;GO:0009570//chloroplast stroma	Metabolic pathways;Biosynthesis of secondary metabolites;Carbon metabolism;Glycolysis / Gluconeogenesis;Pyruvate metabolism;Propanoate metabolism	Lipid transport and metabolism	[I]Lipid transport and metabolism	[I] Catalyzes the conversion of acetate into acetyl-CoA (AcCoA), an essential intermediate at the junction of anabolic and catabolic pathways. AcsA undergoes a two-step reaction. In the first half reaction, AcsA combines acetate with ATP to form acetyl-adenylate (AcAMP) intermediate. In the second half reaction, it can then transfer the acetyl group from AcAMP to the sulfhydryl group of CoA, form…
XP_015971950.1	5	20626.4	2	RPPGYAFIDFDDSR;VTERDLEDEFRVFGVIR	serine/arginine-rich splicing factor RSZ22 [Arachis duranensis]	-	GO:0008270//zinc ion binding;GO:0003676//nucleic acid binding;GO:0000166//nucleotide binding	-	Spliceosome	-	[A]RNA processing and modification;[S]Function unknown	[S] serine arginine-rich splicing factor;[A] serine arginine-rich splicing factor;[A] splicing factor
XP_016174960.1	5	30306.4	9	ALYLAQVHLSDK;ALYLAQVHLSDKSTNR;DDQILNVLVTYTASSR;ELPEYVR;KYELSHEVDLR;KYELSHEVDLRK;NLILQGDAHIDPNVLQLTR;RDDQILNVLVTYTASSR;VIAVEFDTFYDR	mannose-specific lectin CML-2 [Arachis ipaensis]	GO:0016337//single organismal cell-cell adhesion;GO:0080037//negative regulation of cytokinin-activated signaling pathway	GO:0044373//cytokinin binding;GO:0030246//carbohydrate binding	-	-	-	[T]Signal transduction mechanisms	[T] Serine Threonine protein kinase;[T] L-type lectin-domain containing receptor kinase;[T] L-type lectin-domain containing receptor kinase IX.1-like
XP_016175962.1	5	38612.7	5	EGVSAEVINLR;MAVPQVEDIVR;SNYMSAGQISVPIVFR;VFLMGEEVGEYQGAYK;VLAPYSSEDAR	pyruvate dehydrogenase E1 component subunit beta-1, mitochondrial [Arachis ipaensis]	GO:0006086//acetyl-CoA biosynthetic process from pyruvate;GO:0055114//oxidation-reduction process	GO:0004739//pyruvate dehydrogenase (acetyl-transferring) activity	-	Metabolic pathways;Biosynthesis of secondary metabolites;Carbon metabolism;Glycolysis / Gluconeogenesis;Pyruvate metabolism;Citrate cycle (TCA cycle)	Energy production and conversion	[C]Energy production and conversion	[C] pyruvate dehydrogenase E1 component subunit beta;[C] Dehydrogenase, E1 component;[C] Pyruvate dehydrogenase
XP_016177828.2	5	12925.9	1	ALVATDLSISIPEGTYAR	deoxyuridine 5'-triphosphate nucleotidohydrolase, partial [Arachis ipaensis]	GO:0046080//dUTP metabolic process	GO:0004170//dUTP diphosphatase activity	-	Metabolic pathways;Pyrimidine metabolism	Nucleotide transport and metabolism	[F]Nucleotide transport and metabolism	[F] This enzyme is involved in nucleotide metabolism it produces dUMP, the immediate precursor of thymidine nucleotides and it decreases the intracellular concentration of dUTP so that uracil cannot be incorporated into DNA (By similarity);[F] Deoxyuridine 5'-triphosphate;[F] deoxyuridine 5'-triphosphate nucleotidohydrolase
XP_016181042.1	5	27421	6	AAGITSIGVR;HITIFSPEGR;ILSTEEIDEHLTAISERD;LFQVEYAFK;LLDQTSVTHLFPITK;YGYEMPVDILAK	proteasome subunit alpha type-6 [Arachis ipaensis]	GO:0006511//ubiquitin-dependent protein catabolic process	GO:0004298//threonine-type endopeptidase activity	GO:0005737//cytoplasm;GO:0019773//proteasome core complex, alpha-subunit complex;GO:0005634//nucleus	Proteasome	Posttranslational modification, protein turnover, chaperones	[O]Posttranslational modification, protein turnover, chaperones	[O] The proteasome is a multicatalytic proteinase complex which is characterized by its ability to cleave peptides with Arg, Phe, Tyr, Leu, and Glu adjacent to the leaving group at neutral or slightly basic pH. The proteasome has an ATP-dependent proteolytic activity;[O] The proteasome is a multicatalytic proteinase complex which is characterized by its ability to cleave peptides with Arg, Phe, T…
XP_016182685.1	5	63880.6	5	APVSLDFDTSVFKK;DINGAGINSSFAVHQDVDGR;DLFHLLPDAFK;ISLAGHDEYIVK;QIGVIGWGSQGPAQAQNLR	ketol-acid reductoisomerase, chloroplastic [Arachis ipaensis]	GO:0009097//isoleucine biosynthetic process;GO:0009099//valine biosynthetic process;GO:0055114//oxidation-reduction process	GO:0004455//ketol-acid reductoisomerase activity;GO:0046872//metal ion binding;GO:0016853//isomerase activity	-	Metabolic pathways;Biosynthesis of secondary metabolites;Biosynthesis of amino acids;2-Oxocarboxylic acid metabolism;Valine, leucine and isoleucine biosynthesis;Pantothenate and CoA biosynthesis	Amino acid transport and metabolism	-	-
XP_016182704.1	5	60909	4	AEGAMYLFPQIK;ALVVINPGNPTGQVLSEENQR;ALVVINPGNPTGQVLSEENQRDIVK;GGYMEVTGFSAEVR	alanine aminotransferase 2 [Arachis ipaensis]	GO:0001666//response to hypoxia;GO:0042853//L-alanine catabolic process;GO:0009058//biosynthetic process	GO:0005507//copper ion binding;GO:0004021//L-alanine:2-oxoglutarate aminotransferase activity;GO:0005524//ATP binding;GO:0030170//pyridoxal phosphate binding	GO:0005829//cytosol;GO:0005739//mitochondrion	Metabolic pathways;Carbon metabolism;Biosynthesis of amino acids;Carbon fixation in photosynthetic organisms;2-Oxocarboxylic acid metabolism;Alanine, aspartate and glutamate metabolism;Arginine biosynthesis	Amino acid transport and metabolism	[E]Amino acid transport and metabolism	[E] alanine aminotransferase;[E] aminotransferase
XP_016188493.1	5	62767.1	6	DLFHLLPDAFK;EINGAGINSSFAVHQDVDGR;FDYILTQQALVAVDSGAPTNR;GILLGAVHGIVESLFR;ISLAGHDEYIVK;QIGVIGWGSQGPAQAQNLR	ketol-acid reductoisomerase, chloroplastic [Arachis ipaensis]	GO:0055114//oxidation-reduction process;GO:0009097//isoleucine biosynthetic process;GO:0009099//valine biosynthetic process	GO:0005507//copper ion binding;GO:0004455//ketol-acid reductoisomerase activity;GO:0016853//isomerase activity	GO:0005618//cell wall;GO:0005739//mitochondrion;GO:0009941//chloroplast envelope;GO:0009570//chloroplast stroma;GO:0048046//apoplast	Metabolic pathways;Biosynthesis of secondary metabolites;Biosynthesis of amino acids;2-Oxocarboxylic acid metabolism;Valine, leucine and isoleucine biosynthesis;Pantothenate and CoA biosynthesis	Amino acid transport and metabolism	[E]Amino acid transport and metabolism	[E] ketol-acid reductoisomerase;[E] Ketol-acid reductoisomerase;[E] Alpha-keto-beta-hydroxylacyl reductoisomerase
XP_016189525.1	5	57331	1	ETGFLNEVAEVVR	glutamate--cysteine ligase, chloroplastic isoform X1 [Arachis ipaensis]	GO:0009908//flower development;GO:0009816//defense response to bacterium, incompatible interaction;GO:0052544//defense response by callose deposition in cell wall;GO:0050832//defense response to fungus;GO:0009700//indole phytoalexin biosynthetic process;GO:0019761//glucosinolate biosynthetic process;GO:0002213//defense response to insect;GO:0046686//response to cadmium ion;GO:0009408//response to…	GO:0005524//ATP binding;GO:0004357//glutamate-cysteine ligase activity	GO:0009570//chloroplast stroma	Metabolic pathways;Cysteine and methionine metabolism;Glutathione metabolism	Coenzyme transport and metabolism	[H]Coenzyme transport and metabolism	[H] Glutamate-cysteine ligase family 2(GCS2);[H] glutamate--cysteine ligase
XP_016190759.1	5	49766	8	AGIELLGPVDEIFFDIYDR;AIAIMSHPIPNTGDSHSVQIILPQK;FIAFVSAEAETDNPESELR;FQGGSPYIYPLYGLGELPQAFAR;FRGEDKPPAHLGSSR;LYSESLAR;YGLSDDTVDFIGHAIALHR;YLDQPALDTVKR	guanosine nucleotide diphosphate dissociation inhibitor 1 [Arachis ipaensis]	GO:0050790//regulation of catalytic activity;GO:0007264//small GTPase mediated signal transduction;GO:0055114//oxidation-reduction process;GO:0015031//protein transport	GO:0016491//oxidoreductase activity;GO:0005093//Rab GDP-dissociation inhibitor activity	GO:0005622//intracellular	-	-	[O]Posttranslational modification, protein turnover, chaperones	[O] GDP dissociation inhibitor;[O] rab gdp dissociation inhibitor
XP_016197296.1	5	75163.1	5	AVVTVPAYFNDSQR;DIDEVILVGGSTR;LNIKDIDEVILVGGSTR;QFAAEEISAQVLR;SEVFSTAADGQTSVEINVLQGER	stromal 70 kDa heat shock-related protein, chloroplastic [Arachis ipaensis]	GO:0006457//protein folding;GO:0055114//oxidation-reduction process	GO:0005524//ATP binding;GO:0051082//unfolded protein binding;GO:0032440//2-alkenal reductase [NAD(P)] activity	-	Protein processing in endoplasmic reticulum;Spliceosome;Endocytosis	Posttranslational modification, protein turnover, chaperones	[O]Posttranslational modification, protein turnover, chaperones	[O] stromal 70 kDa heat shock-related protein;[O] Heat shock protein;[O] heat shock
XP_016201855.1	5	69441.4	4	AVIELENYGLPFSR;FQAASTILATGGYGR;LDYRPVHMNTLDDEVESFPPK;LGANSLLDIVVFGR	succinate dehydrogenase [ubiquinone] flavoprotein subunit, mitochondrial [Arachis ipaensis]	GO:0006099//tricarboxylic acid cycle;GO:0022900//electron transport chain	GO:0050660//flavin adenine dinucleotide binding;GO:0008177//succinate dehydrogenase (ubiquinone) activity	GO:0005743//mitochondrial inner membrane	Metabolic pathways;Biosynthesis of secondary metabolites;Carbon metabolism;Citrate cycle (TCA cycle);Oxidative phosphorylation	Energy production and conversion	[C]Energy production and conversion	[C] Succinate DeHydrogenase;[C] succinate dehydrogenase
XP_016202894.1	5	52877.3	1	LAANAFLAQR	UDP-glucose 6-dehydrogenase 4 [Arachis ipaensis]	GO:0006024//glycosaminoglycan biosynthetic process;GO:0055114//oxidation-reduction process;GO:0005975//carbohydrate metabolic process;GO:0006065//UDP-glucuronate biosynthetic process	GO:0003979//UDP-glucose 6-dehydrogenase activity;GO:0051287//NAD binding	GO:0005829//cytosol;GO:0005634//nucleus	Metabolic pathways;Amino sugar and nucleotide sugar metabolism;Ascorbate and aldarate metabolism;Pentose and glucuronate interconversions	Cell wall/membrane/envelope biogenesis	[M]Cell wall/membrane/envelope biogenesis;[G]Carbohydrate transport and metabolism	[G] Udp-glucose 6-dehydrogenase;[M] UDP-glucose 6-dehydrogenase;[G] UDP-glucose 6-dehydrogenase
XP_016202915.1	5	41950.1	5	ELIGPAMYFGLMGDGQPIGR;LGPIDPYFVK;NLLSPSTPHFFNTLYDPYR;TIKVPEGFDYELYNR;VPEGFDYELYNR	alpha-1,4-glucan-protein synthase [UDP-forming] [Arachis ipaensis]	GO:0033356//UDP-L-arabinose metabolic process;GO:0030244//cellulose biosynthetic process;GO:0071555//cell wall organization;GO:0009832//plant-type cell wall biogenesis	GO:0052691//UDP-arabinopyranose mutase activity;GO:0016757//transferase activity, transferring glycosyl groups	GO:0005829//cytosol;GO:0005618//cell wall;GO:0016021//integral component of membrane;GO:0009506//plasmodesma;GO:0005576//extracellular region;GO:0005794//Golgi apparatus	Amino sugar and nucleotide sugar metabolism	-	-	-
XP_016203728.1	5	17411.2	6	APIAVGDVIPDGTLAFLDNDNKPQSVSIHSLAK;FALLVEDLK;HVPGFIER;SWANTFPENK;VANIESGGEFTVSSAEEIIK;YTHDLGLELDLSEK	peroxiredoxin-2B [Arachis ipaensis]	GO:0098869//cellular oxidant detoxification;GO:0055114//oxidation-reduction process	GO:0004601//peroxidase activity	-	Peroxisome	Posttranslational modification, protein turnover, chaperones	[O]Posttranslational modification, protein turnover, chaperones	[O] Reduces hydrogen peroxide and alkyl hydroperoxides with reducing equivalents provided through the thioredoxin or glutaredoxin system. May be involved in intracellular redox signaling;[O] peroxiredoxin
XP_016204531.1	5	56094.5	2	IVAVSNSPSNPETFQIVR;VSDTSFNFR	probable glucan 1,3-beta-glucosidase A [Arachis ipaensis]	GO:0005975//carbohydrate metabolic process;GO:0007015//actin filament organization	GO:0004338//glucan exo-1,3-beta-glucosidase activity;GO:0051015//actin filament binding	GO:0016021//integral component of membrane	-	Carbohydrate transport and metabolism	[G]Carbohydrate transport and metabolism	[G] Glucan 1,3-beta-glucosidase;[G] Glycoside hydrolase Family 5
XP_016204975.1	5	29554.6	4	ATPLSNQVTISLSNELPVVVEYK;IAEMGYVR;LMDIDSEHLGIPEAEYHAIVR;SEGFEHYR	proliferating cell nuclear antigen [Arachis ipaensis]	GO:0006272//leading strand elongation;GO:0006298//mismatch repair;GO:0019985//translesion synthesis;GO:0006275//regulation of DNA replication	GO:0030337//DNA polymerase processivity factor activity;GO:0003677//DNA binding	GO:0043626//PCNA complex;GO:0005634//nucleus	Nucleotide excision repair;DNA replication;Mismatch repair;Base excision repair	-	[L]Replication, recombination and repair	[L] This protein is an auxiliary protein of DNA polymerase delta and is involved in the control of eukaryotic DNA replication by increasing the polymerase's processibility during elongation of the leading strand (By similarity);[L] DNA polymerase processivity factor activity
XP_016206677.2	5	24707.7	5	ASSELPLVGNTAPDFEAEAVFDQEFIK;EGVIQHSTINNLAIGR;GLFIIDKEGVIQHSTINNLAIGR;SGGLGDLKYPLISDVTK;SYGVLIPDQGIALR	2-Cys peroxiredoxin BAS1, chloroplastic, partial [Arachis ipaensis]	GO:0042744//hydrogen peroxide catabolic process;GO:0098869//cellular oxidant detoxification;GO:0055114//oxidation-reduction process	GO:0051920//peroxiredoxin activity	-	-	Defense mechanisms	[O]Posttranslational modification, protein turnover, chaperones	[O] 2-Cys peroxiredoxin;[O] peroxiredoxin;[O] alkyl hydroperoxide reductase
XP_016208048.1	5	33741.4	3	FFVGGNWK;GGAFTGEISVEQLK;VATPQQAQEVHVAVR	triosephosphate isomerase, chloroplastic isoform X2 [Arachis ipaensis]	GO:0019563//glycerol catabolic process;GO:0006094//gluconeogenesis;GO:0046166//glyceraldehyde-3-phosphate biosynthetic process;GO:0006096//glycolytic process	GO:0004807//triose-phosphate isomerase activity	GO:0005829//cytosol	Metabolic pathways;Biosynthesis of secondary metabolites;Carbon metabolism;Biosynthesis of amino acids;Glycolysis / Gluconeogenesis;Carbon fixation in photosynthetic organisms;Fructose and mannose metabolism;Inositol phosphate metabolism	Carbohydrate transport and metabolism	-	-
XP_016208089.1	5	47654.5	6	AAVPSGASTGIYEALELR;IEEELGSAAVYAGANFR;LAMQEFMILPVGASSFK;SFVTEYPIVSIEDPFDQDDWEHYAK;SGETEDTFIADLSVGLATGQIK;VNQIGSVTESIEAVR	enolase 2 [Arachis ipaensis]	GO:0006096//glycolytic process	GO:0003988//acetyl-CoA C-acyltransferase activity;GO:0000287//magnesium ion binding;GO:0004634//phosphopyruvate hydratase activity	GO:0000015//phosphopyruvate hydratase complex	Metabolic pathways;Biosynthesis of secondary metabolites;Carbon metabolism;Biosynthesis of amino acids;Glycolysis / Gluconeogenesis;RNA degradation	Carbohydrate transport and metabolism	-	-
XP_020974556.1	5	46672.4	4	FQTLEEAIILNNSVPQGLSSSIFTR;GTLVGPLHTR;LFVHESIYKDVLDQLVEVYK;SILFAAVGTAGQR	aldehyde dehydrogenase family 7 member A1 isoform X2 [Arachis ipaensis]	GO:0055114//oxidation-reduction process	GO:0004029//aldehyde dehydrogenase (NAD) activity	GO:0005829//cytosol	Metabolic pathways;Biosynthesis of secondary metabolites;Biosynthesis of amino acids;Glycolysis / Gluconeogenesis;Pyruvate metabolism;Ascorbate and aldarate metabolism;Glycine, serine and threonine metabolism;Arginine and proline metabolism;Valine, leucine and isoleucine degradation;beta-Alanine metabolism;Tryptophan metabolism;Fatty acid degradation;Glycerolipid metabolism;Lysine biosynthesis;Ly…	Energy production and conversion	[C]Energy production and conversion	[C] Dehydrogenase;[C] Aldehyde dehydrogenase family 7 member;[C] aldehyde dehydrogenase 7 family, member A1
XP_020978690.1	5	24095.2	1	VLYSSVVYPHNYGFIPR	soluble inorganic pyrophosphatase [Arachis ipaensis]	GO:0006796//phosphate-containing compound metabolic process	GO:0004427//inorganic diphosphatase activity;GO:0000287//magnesium ion binding	GO:0005737//cytoplasm	Oxidative phosphorylation	Energy production and conversion	[C]Energy production and conversion	[C] Inorganic pyrophosphatase;[C] soluble inorganic;[C] Pyrophosphate phospho-hydrolase
XP_020999532.1	5	45185	5	ELIGPAMYFGLMGDGQPIGR;LGAIDPYFVK;NLLSPSTPHFFNTLYDPYR;TIKVPEGFDYELYNR;VPEGFDYELYNR	alpha-1,4-glucan-protein synthase [UDP-forming] [Arachis duranensis]	GO:0033356//UDP-L-arabinose metabolic process;GO:0030244//cellulose biosynthetic process;GO:0071555//cell wall organization;GO:0009832//plant-type cell wall biogenesis	GO:0052691//UDP-arabinopyranose mutase activity;GO:0016757//transferase activity, transferring glycosyl groups	GO:0005829//cytosol;GO:0005618//cell wall;GO:0016021//integral component of membrane;GO:0009506//plasmodesma;GO:0005576//extracellular region;GO:0005794//Golgi apparatus	Amino sugar and nucleotide sugar metabolism	-	[G]Carbohydrate transport and metabolism;[O]Posttranslational modification, protein turnover, chaperones	[O] reversibly glycosylated polypeptide;[G] intramolecular transferase activity
XP_015933514.2	6	46533.4	2	LSMIYFVGPPLSEK;TNSQHSNTLTLPSDQNSEQFR	gibberellin 2-beta-dioxygenase 1 [Arachis duranensis]	GO:0045487//gibberellin catabolic process;GO:0009416//response to light stimulus;GO:0055114//oxidation-reduction process	GO:0005506//iron ion binding;GO:0052634//C-19 gibberellin 2-beta-dioxygenase activity	-	Biosynthesis of secondary metabolites;Diterpenoid biosynthesis	Secondary metabolites biosynthesis, transport and catabolism	[S]Function unknown;[Q]Secondary metabolites biosynthesis, transport and catabolism	[Q] gibberellin;[S] 2OGFe(II) oxygenase;[Q] oxidoreductase, 2OG-Fe(II) oxygenase family protein
XP_015934983.1	6	73811.9	1	FGTVVENVVFDEHTR	phosphoenolpyruvate carboxykinase (ATP) [Arachis duranensis]	GO:0006094//gluconeogenesis;GO:0016310//phosphorylation	GO:0016301//kinase activity;GO:0004612//phosphoenolpyruvate carboxykinase (ATP) activity;GO:0005524//ATP binding	GO:0005829//cytosol	Metabolic pathways;Biosynthesis of secondary metabolites;Carbon metabolism;Glycolysis / Gluconeogenesis;Carbon fixation in photosynthetic organisms;Pyruvate metabolism;Citrate cycle (TCA cycle)	Energy production and conversion	[C]Energy production and conversion;[G]Carbohydrate transport and metabolism	[G] phosphoenolpyruvate carboxykinase;[C] phosphoenolpyruvate carboxykinase;[C] Phosphoenolpyruvate Carboxylase
XP_015935622.1	6	27236.3	7	ELAVQPDVDGFLVGGASLKPEFIDIINSATVK;FFVGGNWK;QLLNESNEFVADKVAYALSQGLK;VATPAQAQEVHADLR;VATPAQAQEVHADLRK;VPGEDVVEVVVSPPFVFLPVVK;WIHSNVSAEVASSVR	triosephosphate isomerase, cytosolic [Arachis duranensis]	GO:0006096//glycolytic process	GO:0003988//acetyl-CoA C-acyltransferase activity;GO:0004807//triose-phosphate isomerase activity	-	Metabolic pathways;Biosynthesis of secondary metabolites;Carbon metabolism;Biosynthesis of amino acids;Glycolysis / Gluconeogenesis;Carbon fixation in photosynthetic organisms;Fructose and mannose metabolism;Inositol phosphate metabolism	Carbohydrate transport and metabolism	[G]Carbohydrate transport and metabolism	[G] triosephosphate isomerase;[G] Triose-phosphate isomerase
XP_015936482.1	6	63874.6	6	APVSLDFNTSVFK;DINGAGINSSFAVHQDVDGR;DLFHLLPDAFK;DLISNFLSDPVHGAIK;ISLAGHDEYIVK;QIGVIGWGSQGPAQAQNLR	ketol-acid reductoisomerase, chloroplastic [Arachis duranensis]	GO:0055114//oxidation-reduction process;GO:0009097//isoleucine biosynthetic process;GO:0009099//valine biosynthetic process	GO:0005507//copper ion binding;GO:0004455//ketol-acid reductoisomerase activity;GO:0016853//isomerase activity	GO:0005618//cell wall;GO:0005739//mitochondrion;GO:0009941//chloroplast envelope;GO:0009570//chloroplast stroma;GO:0048046//apoplast	Metabolic pathways;Biosynthesis of secondary metabolites;Biosynthesis of amino acids;2-Oxocarboxylic acid metabolism;Valine, leucine and isoleucine biosynthesis;Pantothenate and CoA biosynthesis	Amino acid transport and metabolism	-	-
XP_015937554.1	6	29092.6	1	SNYNFEKPFLYLAR	GTP-binding nuclear protein Ran-3 [Arachis duranensis]	GO:0007264//small GTPase mediated signal transduction;GO:0006913//nucleocytoplasmic transport;GO:0006886//intracellular protein transport	GO:0003924//GTPase activity;GO:0005525//GTP binding	GO:0005829//cytosol;GO:0005618//cell wall;GO:0009506//plasmodesma;GO:0005794//Golgi apparatus;GO:0005634//nucleus;GO:0005886//plasma membrane;GO:0048046//apoplast	RNA transport;Ribosome biogenesis in eukaryotes	General function prediction only	[S]Function unknown;[U]Intracellular trafficking, secretion, and vesicular transport	[U] GTP-binding nuclear protein;[S] GTP-binding nuclear protein;[U] RAN
XP_015938884.1	6	16428.5	6	GDFAIDIGR;GLVGEIISR;GLVGEIISRFEK;KLIGATNPLASEPGTIR;LIGATNPLASEPGTIR;LITVDRPFAER	nucleoside diphosphate kinase 1 [Arachis duranensis]	GO:0006241//CTP biosynthetic process;GO:0009585//red, far-red light phototransduction;GO:0006165//nucleoside diphosphate phosphorylation;GO:0006183//GTP biosynthetic process;GO:0006228//UTP biosynthetic process	GO:0004550//nucleoside diphosphate kinase activity;GO:0046872//metal ion binding;GO:0005524//ATP binding	GO:0005622//intracellular	Metabolic pathways;Biosynthesis of secondary metabolites;Purine metabolism;MAPK signaling pathway - plant;Pyrimidine metabolism	Nucleotide transport and metabolism	[F]Nucleotide transport and metabolism	[F] nucleoside diphosphate kinase;[F] Nucleoside diphosphate kinase;[F] Major role in the synthesis of nucleoside triphosphates other than ATP. The ATP gamma phosphate is transferred to the NDP beta phosphate via a ping-pong mechanism, using a phosphorylated active-site intermediate (By similarity)
XP_015940071.1	6	34307.1	9	AFGAELVLTDPAK;EGLLVGISSGAAAAAAIR;IHYETTGPEIWK;LIVVVFPSFGER;LYGIEPVESPVLSGGKPGPHK;TPNAYILQQFENPANPK;YLKEQNPNIK;YLSSVLFESVK;YLSSVLFESVKR	cysteine synthase [Arachis duranensis]	GO:0006535//cysteine biosynthetic process from serine	GO:0050461//L-mimosine synthase activity;GO:0030170//pyridoxal phosphate binding;GO:0004124//cysteine synthase activity;GO:0050234//pyrazolylalanine synthase activity;GO:0047458//beta-pyrazolylalanine synthase activity	GO:0005737//cytoplasm	Metabolic pathways;Biosynthesis of secondary metabolites;Carbon metabolism;Biosynthesis of amino acids;Cysteine and methionine metabolism;Sulfur metabolism	Amino acid transport and metabolism	[E]Amino acid transport and metabolism	[E] cysteine biosynthetic process from serine;[E] cysteine synthase
XP_015941832.1	6	63003.4	7	FASAISDSGEIKVEGR;GGVIDEDALVR;GLGMNVIAHDPYAPADR;GLIEPISSVFVNLVNADFTAK;IGEIPAVEEFVFLKL;IILDGSPESPVEFVQVQIANVESR;VGSVLGQENVNVSFMSVGR	D-3-phosphoglycerate dehydrogenase 1, chloroplastic [Arachis duranensis]	GO:0006564//L-serine biosynthetic process;GO:0055114//oxidation-reduction process	GO:0051287//NAD binding;GO:0004617//phosphoglycerate dehydrogenase activity;GO:0016597//amino acid binding	-	Metabolic pathways;Carbon metabolism;Biosynthesis of amino acids;Glycine, serine and threonine metabolism	Coenzyme transport and metabolism	[E]Amino acid transport and metabolism	[E] D-3-phosphoglycerate dehydrogenase;[E] Dehydrogenase
XP_015941936.1	6	59702.3	10	AHGGFSVFAGVGER;DAEGQDVLLFVDNIFR;FTQANSEVSALLGR;IINVIGEPIDEKGDLKTEHYLPIHR;IPSAVGYQPTLATDLGGLQER;LVLEVAQHLGEGVVR;QISELGIYPAVDPLDSTSR;VGLTGLTVAEHFR;VLNTGSPITVPVGR;VVDLLAPYQR	ATP synthase subunit beta, mitochondrial [Arachis duranensis]	GO:0015991//ATP hydrolysis coupled proton transport;GO:0015986//ATP synthesis coupled proton transport	GO:0046933//proton-transporting ATP synthase activity, rotational mechanism;GO:0005524//ATP binding	GO:0000275//mitochondrial proton-transporting ATP synthase complex, catalytic core F(1)	Metabolic pathways;Oxidative phosphorylation	Energy production and conversion	[C]Energy production and conversion	[C] Produces ATP from ADP in the presence of a proton gradient across the membrane (By similarity);[C] Produces ATP from ADP in the presence of a proton gradient across the membrane. The catalytic sites are hosted primarily by the beta subunits (By similarity)
XP_015942535.1	6	47945.3	1	SAGFQALIQYQSR	polypyrimidine tract-binding protein homolog 3 isoform X2 [Arachis duranensis]	GO:0006397//mRNA processing;GO:0045595//regulation of cell differentiation	GO:0003723//RNA binding;GO:0000166//nucleotide binding	GO:0005634//nucleus	-	-	[A]RNA processing and modification;[S]Function unknown	[A] polypyrimidine tract-binding protein;[A] polypyrimidine tract binding protein;[S] polypyrimidine tract binding protein
XP_015943438.2	6	69591	7	ATNGDTFLGGEDFDNALLDFLVSEFKR;AVVTVPAYFNDAQR;DANISIKDVDEVLLVGGMTR;ELLLLDVTPLSLGIETLGGIFTR;GVNPDEAVAMGAAIQGGILR;SKFEALVNHLIER;VQEVVSAIFGK	LOW QUALITY PROTEIN: heat shock 70 kDa protein, mitochondrial-like [Arachis duranensis]	GO:0006457//protein folding;GO:0055114//oxidation-reduction process	GO:0005524//ATP binding;GO:0051082//unfolded protein binding;GO:0032440//2-alkenal reductase [NAD(P)] activity	GO:0005739//mitochondrion	Protein processing in endoplasmic reticulum;Spliceosome;Endocytosis	Posttranslational modification, protein turnover, chaperones	-	-
XP_015945019.1	6	42956.7	5	FVIGGPHGDAGLTGR;FVIGGPHGDAGLTGRK;TAAYGHFGR;TIFHLNPSGR;VLVNIEQQSPDIAQGVHGHLTK	S-adenosylmethionine synthase [Arachis duranensis]	GO:0006556//S-adenosylmethionine biosynthetic process;GO:0006730//one-carbon metabolic process	GO:0046872//metal ion binding;GO:0004478//methionine adenosyltransferase activity;GO:0005524//ATP binding	GO:0005829//cytosol	Metabolic pathways;Biosynthesis of secondary metabolites;Biosynthesis of amino acids;Cysteine and methionine metabolism	Coenzyme transport and metabolism	-	-
XP_015947146.1	6	28213	4	FAQYTGANAIAGR;HTPGTFTNQMQTSYNEPR;IIVAIENPQDIIVQSARPYGQR;RNDGIYIINLGK	40S ribosomal protein SA isoform X1 [Arachis duranensis]	GO:0006412//translation;GO:0000461//endonucleolytic cleavage to generate mature 3'-end of SSU-rRNA from (SSU-rRNA, 5.8S rRNA, LSU-rRNA);GO:0006407//rRNA export from nucleus;GO:0000028//ribosomal small subunit assembly;GO:0000447//endonucleolytic cleavage in ITS1 to separate SSU-rRNA from 5.8S rRNA and LSU-rRNA from tricistronic rRNA transcript (SSU-rRNA, 5.8S rRNA, LSU-rRNA)	GO:0003735//structural constituent of ribosome	GO:0022627//cytosolic small ribosomal subunit;GO:0030686//90S preribosome	Ribosome	Translation, ribosomal structure and biogenesis	[J]Translation, ribosomal structure and biogenesis	[J] Required for the assembly and or stability of the 40S ribosomal subunit. Required for the processing of the 20S rRNA- precursor to mature 18S rRNA in a late step of the maturation of 40S ribosomal subunits (By similarity);[J] Required for the assembly and or stability of the 40S ribosomal subunit. Required for the processing of the 20S rRNA- precursor to mature 18S rRNA in a late step of the …
XP_015950653.1	6	79638.7	1	LIAFYDDNHISIDGNTEIAFTESVDR	transketolase, chloroplastic [Arachis duranensis]	GO:0008152//metabolic process	GO:0004802//transketolase activity	-	Metabolic pathways;Biosynthesis of secondary metabolites;Carbon metabolism;Biosynthesis of amino acids;Carbon fixation in photosynthetic organisms;Pentose phosphate pathway	Carbohydrate transport and metabolism	[G]Carbohydrate transport and metabolism	[G] Transketolase
XP_015951583.1	6	37748.8	2	ALPYVDIVFGNETEAR;FNVEFIAGGATQNSIK	adenosine kinase 2 [Arachis duranensis]	GO:0006166//purine ribonucleoside salvage;GO:0006167//AMP biosynthetic process;GO:0016310//phosphorylation	GO:0004001//adenosine kinase activity	-	Metabolic pathways;Purine metabolism	Carbohydrate transport and metabolism	[F]Nucleotide transport and metabolism;[G]Carbohydrate transport and metabolism	[G] pfkb domain protein;[F] adenosine kinase
XP_015958526.1	6	68751	8	DNLIGEIIR;EASIYTGITLAEYFR;EVLQREDDLNEIVQLVGK;LAADTPLLTGQR;LAEMPADSGYPAYLAAR;LTTFEDSEKESEYGYVR;NIIHFYNLANQAVER;YSTALESFYEQFDPDFINIR	V-type proton ATPase catalytic subunit A [Arachis duranensis]	GO:0046034//ATP metabolic process;GO:0015991//ATP hydrolysis coupled proton transport;GO:0007030//Golgi organization;GO:0009555//pollen development	GO:0046961//proton-transporting ATPase activity, rotational mechanism;GO:0002020//protease binding;GO:0005524//ATP binding	GO:0000325//plant-type vacuole;GO:0005774//vacuolar membrane;GO:0009941//chloroplast envelope;GO:0048046//apoplast;GO:0033180//proton-transporting V-type ATPase, V1 domain;GO:0005618//cell wall;GO:0005794//Golgi apparatus;GO:0009506//plasmodesma;GO:0005886//plasma membrane	Metabolic pathways;Phagosome;Oxidative phosphorylation	Energy production and conversion	[C]Energy production and conversion	[C] Subunit A;[C] Produces ATP from ADP in the presence of a proton gradient across the membrane. The V-type alpha chain is a catalytic subunit (By similarity);[C] V-type proton ATPase catalytic subunit
XP_015967678.1	6	63409.2	3	SIFDFESIR;SIFDFESIRK;VQTSPFDGQKPGTSGLR	phosphoglucomutase, cytoplasmic [Arachis duranensis]	GO:0019388//galactose catabolic process;GO:0019252//starch biosynthetic process;GO:0006006//glucose metabolic process;GO:0009590//detection of gravity;GO:0005978//glycogen biosynthetic process	GO:0000287//magnesium ion binding;GO:0004614//phosphoglucomutase activity	GO:0005829//cytosol;GO:0009570//chloroplast stroma;GO:0010319//stromule	Metabolic pathways;Biosynthesis of secondary metabolites;Glycolysis / Gluconeogenesis;Amino sugar and nucleotide sugar metabolism;Starch and sucrose metabolism;Pentose phosphate pathway;Purine metabolism;Galactose metabolism	Carbohydrate transport and metabolism	[G]Carbohydrate transport and metabolism	[G] Phosphoglucomutase;[G] phosphoglucomutase
XP_015968436.1	6	18777.3	1	VFFDIAIGR	peptidyl-prolyl cis-trans isomerase CYP19-3 [Arachis duranensis]	GO:0006457//protein folding;GO:0000413//protein peptidyl-prolyl isomerization	GO:0003755//peptidyl-prolyl cis-trans isomerase activity	GO:0005794//Golgi apparatus;GO:0005739//mitochondrion	-	Posttranslational modification, protein turnover, chaperones	[O]Posttranslational modification, protein turnover, chaperones	[O] peptidyl-prolyl cis-trans isomerase activity;[O] PPIases accelerate the folding of proteins (By similarity);[O] PPIases accelerate the folding of proteins
XP_015970932.1	6	84218.7	8	AGINVIQIDEAALR;IPPTEEIADR;ISEEEYVTSIKEEIR;ISEEEYVTSIKEEIRK;KLNLPILPTTTIGSFPQTPELR;YGAGIGPGVYDIHSPR;YIPSNTFSYYDQVLDATATLGAVPPR;YLFAGVVDGR	5-methyltetrahydropteroyltriglutamate--homocysteine methyltransferase 1 [Arachis duranensis]	GO:0050667//homocysteine metabolic process;GO:0009086//methionine biosynthetic process;GO:0032259//methylation	GO:0008705//methionine synthase activity;GO:0008270//zinc ion binding;GO:0003871//5-methyltetrahydropteroyltriglutamate-homocysteine S-methyltransferase activity	GO:0016021//integral component of membrane;GO:0005576//extracellular region;GO:0005829//cytosol	Metabolic pathways;Biosynthesis of secondary metabolites;Biosynthesis of amino acids;Cysteine and methionine metabolism;Selenocompound metabolism	Amino acid transport and metabolism	[E]Amino acid transport and metabolism	[E] 5-methyltetrahydropteroyltriglutamate--homocysteine;[E] methionine synthase;[E] Catalyzes the transfer of a methyl group from 5- methyltetrahydrofolate to homocysteine resulting in methionine formation (By similarity)
XP_015973541.1	6	60477.4	6	EAKPFIEDGVHSQNLIR;GGADQFIEEAER;ILLLNVELELKSEKENAEIR;LAIGDLATQYFADR;SQDSEVGDGTTTVVLLAAEFLK;TFSYAGFEQQPK	T-complex protein 1 subunit eta [Arachis duranensis]	GO:0006457//protein folding	GO:0005524//ATP binding;GO:0051082//unfolded protein binding	GO:0005829//cytosol	-	Posttranslational modification, protein turnover, chaperones	[O]Posttranslational modification, protein turnover, chaperones	[O] TCP-1/cpn60 chaperonin family;[O] Prevents misfolding and promotes the refolding and proper assembly of unfolded polypeptides generated under stress conditions (By similarity);[O] t-complex protein 1
XP_016163415.1	6	41144.8	7	AAVAWEAGKPLVIEEVEVAPPK;FGVNEFVNPK;FITHTVPFSEINK;GQTPLFPR;GTFYGNYKPR;KFGVNEFVNPK;THPTNFLNER	alcohol dehydrogenase 1 [Arachis ipaensis]	GO:0055114//oxidation-reduction process	GO:0008270//zinc ion binding;GO:0004022//alcohol dehydrogenase (NAD) activity	GO:0005737//cytoplasm	Metabolic pathways;Biosynthesis of secondary metabolites;Glycolysis / Gluconeogenesis;Tyrosine metabolism;Fatty acid degradation;alpha-Linolenic acid metabolism	General function prediction only	[Q]Secondary metabolites biosynthesis, transport and catabolism;[C]Energy production and conversion	[Q] alcohol dehydrogenase;[C] alcohol dehydrogenase
XP_016164269.1	6	21489.1	2	VLSGMDVVYKIEAEGK;VYFDVEIDGEPAGR	peptidyl-prolyl cis-trans isomerase CYP19-4 [Arachis ipaensis]	GO:0006457//protein folding;GO:0000413//protein peptidyl-prolyl isomerization	GO:0005515//protein binding;GO:0042277//peptide binding;GO:0003755//peptidyl-prolyl cis-trans isomerase activity	GO:0005771//multivesicular body;GO:0005795//Golgi stack;GO:0016021//integral component of membrane;GO:0005576//extracellular region;GO:0005829//cytosol;GO:0005783//endoplasmic reticulum	-	Posttranslational modification, protein turnover, chaperones	[O]Posttranslational modification, protein turnover, chaperones	[O] PPIases accelerate the folding of proteins;[O] PPIases accelerate the folding of proteins (By similarity);[O] peptidyl-prolyl cis-trans isomerase activity
XP_016166310.1	6	17985.2	4	GFGFVTFATEQAMR;GGGGGGGGYGGR;GGGGGGGYGSGGGGGYGGGGYNR;NITVNEAQSR	glycine-rich RNA-binding, abscisic acid-inducible protein isoform X1 [Arachis ipaensis]	-	GO:0003676//nucleic acid binding;GO:0000166//nucleotide binding	-	-	Translation, ribosomal structure and biogenesis	[A]RNA processing and modification;[S]Function unknown	[A] glycine-rich RNA-binding protein;[A] ATP binding RNA binding double-stranded DNA binding single-stranded DNA binding;[A] Glycine-rich RNA-binding protein 2;[S] Glycine-rich RNA-binding protein
XP_016169678.1	6	25564.2	7	EPIPVTQLVR;IQLLTPNIGVVYSGMGPDFR;KLPSILVDEASVQK;LYKEPIPVTQLVR;NIEIGIIGSDKK;QAEQYHR;YTDDMELDDAVHTAILTLK	proteasome subunit alpha type-2-A [Arachis ipaensis]	GO:0006511//ubiquitin-dependent protein catabolic process	GO:0004298//threonine-type endopeptidase activity	GO:0005737//cytoplasm;GO:0019773//proteasome core complex, alpha-subunit complex;GO:0005634//nucleus	Proteasome	Posttranslational modification, protein turnover, chaperones	[O]Posttranslational modification, protein turnover, chaperones	[O] The proteasome is a multicatalytic proteinase complex which is characterized by its ability to cleave peptides with Arg, Phe, Tyr, Leu, and Glu adjacent to the leaving group at neutral or slightly basic pH. The proteasome has an ATP-dependent proteolytic activity;[O] The proteasome is a multicatalytic proteinase complex which is characterized by its ability to cleave peptides with Arg, Phe, T…
XP_016171845.1	6	38221.8	7	AGEFTDFFLTGSNGIFTGFSTEFVGR;AGNLFIVPR;LDGSISLPEPKPDHR;LDGSISLPEPKPDHRK;TADAIFFPPPK;VAYVLQGSGVAGIVLPEKEEK;VVVLNTNNLPLVGEVGLGADLVR	glutelin type-B 5 [Arachis ipaensis]	-	GO:0045735//nutrient reservoir activity	-	-	-	[S]Function unknown	[S] glutelin type-A 1-like
XP_016175652.1	6	58202.7	7	AAAAPLTDPITLTVEEKLNVTLKR;EAPTVNQIDGEWR;IRIEGLLAAFPK;NVVVSVPLPALR;QSNILEDLETLR;SGSMEFVVPQADSSAFFPISVR;TNQFLESLKAEGEVIVEDVQPK	coatomer subunit delta [Arachis ipaensis]	GO:0006890//retrograde vesicle-mediated transport, Golgi to ER;GO:0015031//protein transport	-	GO:0030126//COPI vesicle coat	-	-	[U]Intracellular trafficking, secretion, and vesicular transport	[U] Coatomer subunit;[U] The coatomer is a cytosolic protein complex that binds to dilysine motifs and reversibly associates with Golgi non- clathrin-coated vesicles, which further mediate biosynthetic protein transport from the ER, via the Golgi up to the trans Golgi network. Coatomer complex is required for budding from Golgi membranes, and is essential for the retrograde Golgi-to-ER transport …
XP_016180893.1	6	26396.7	1	ALEQLHDALPK	superoxide dismutase [Mn], mitochondrial [Arachis ipaensis]	GO:0019430//removal of superoxide radicals;GO:0055114//oxidation-reduction process	GO:0046872//metal ion binding;GO:0004784//superoxide dismutase activity	GO:0005759//mitochondrial matrix	Peroxisome	Inorganic ion transport and metabolism	[P]Inorganic ion transport and metabolism	[P] Destroys radicals which are normally produced within the cells and which are toxic to biological systems (By similarity)
XP_016182235.1	6	25255.7	1	SNYNFEKPFLYLAK	GTP-binding nuclear protein Ran-3 [Arachis ipaensis]	GO:0000054//ribosomal subunit export from nucleus;GO:0007264//small GTPase mediated signal transduction;GO:0006606//protein import into nucleus	GO:0005515//protein binding;GO:0003924//GTPase activity;GO:0005525//GTP binding	GO:0005829//cytosol;GO:0009506//plasmodesma;GO:0005794//Golgi apparatus;GO:0005634//nucleus	RNA transport;Ribosome biogenesis in eukaryotes	-	[U]Intracellular trafficking, secretion, and vesicular transport;[S]Function unknown	[S] GTP-binding nuclear protein;[U] GTP-binding nuclear protein
XP_016183635.1	6	33508	5	DGKIDTPTELVDLNHPR;IDTPTELVDLNHPR;NKPVIPESGYRPPSEISPFYEGLALYDIHK;SFNYEDLR;YLHDLPVEIK	2-oxoglutarate-dependent dioxygenase DAO [Arachis ipaensis]	GO:0009852//auxin catabolic process;GO:0055114//oxidation-reduction process	GO:0046872//metal ion binding;GO:0051213//dioxygenase activity	-	Biosynthesis of secondary metabolites;Diterpenoid biosynthesis	-	[S]Function unknown;[Q]Secondary metabolites biosynthesis, transport and catabolism	[S] 2OGFe(II) oxygenase;[Q] oxidoreductase, 2OG-Fe(II) oxygenase family protein
XP_016184215.1	6	24582.1	7	DIYTGDKVEIVILNASGIHR;FFPYYSFNVLGGLDNEGK;HLIYQHQHNK;MSTGYNILTR;SPSPLLYPPVDAVTPLAEAEAVELVK;TVFASATER;VGYSSQGSGSTLITPFLDNQLK	proteasome subunit beta type-1 [Arachis ipaensis]	GO:0009817//defense response to fungus, incompatible interaction;GO:0051603//proteolysis involved in cellular protein catabolic process	GO:0004298//threonine-type endopeptidase activity	GO:0005839//proteasome core complex;GO:0005886//plasma membrane;GO:0009507//chloroplast;GO:0005634//nucleus;GO:0005829//cytosol;GO:0048046//apoplast	Proteasome	Posttranslational modification, protein turnover, chaperones	[O]Posttranslational modification, protein turnover, chaperones	[O] The proteasome is a multicatalytic proteinase complex which is characterized by its ability to cleave peptides with Arg, Phe, Tyr, Leu, and Glu adjacent to the leaving group at neutral or slightly basic pH. The proteasome has an ATP-dependent proteolytic activity (By similarity)
XP_016184588.1	6	50095.1	3	LQAGYLFPEIAR;SHALSTVEGYSGYGAEQGEKPLR;THVVTTPGSGFGPGGEGFVR	LL-diaminopimelate aminotransferase, chloroplastic isoform X3 [Arachis ipaensis]	GO:0009862//systemic acquired resistance, salicylic acid mediated signaling pathway;GO:0009089//lysine biosynthetic process via diaminopimelate;GO:0009735//response to cytokinin	GO:0005507//copper ion binding;GO:0004069//L-aspartate:2-oxoglutarate aminotransferase activity;GO:0080130//L-phenylalanine:2-oxoglutarate aminotransferase activity;GO:0010285//L,L-diaminopimelate aminotransferase activity;GO:0030170//pyridoxal phosphate binding	GO:0009570//chloroplast stroma	Metabolic pathways;Biosynthesis of secondary metabolites;Biosynthesis of amino acids;Lysine biosynthesis	Amino acid transport and metabolism	[E]Amino acid transport and metabolism	[E] L,L-diaminopimelate aminotransferase;[E] aminotransferase
XP_016188590.1	6	35965	7	ALEGADVVIIPAGVPR;DDLFNINAGIVK;LFGVTTLDVVR;LNPLVTSLSLYDIAGTPGVAADVSHVNTR;NGVEEVLGLGALSDYEK;QGLENLKPELLASIEK;RLFGVTTLDVVR	malate dehydrogenase, mitochondrial [Arachis ipaensis]	GO:0005975//carbohydrate metabolic process;GO:0006108//malate metabolic process;GO:0006099//tricarboxylic acid cycle	GO:0030060//L-malate dehydrogenase activity	GO:0005759//mitochondrial matrix	Metabolic pathways;Biosynthesis of secondary metabolites;Carbon metabolism;Carbon fixation in photosynthetic organisms;Cysteine and methionine metabolism;Pyruvate metabolism;Citrate cycle (TCA cycle);Glyoxylate and dicarboxylate metabolism	Energy production and conversion	-	-
XP_016189807.1	6	63931.2	4	APLNFFGNAFR;EFAGSFVNVSHTQK;EKDEREETLVFEIEFDR;RKPIKFDVLLNEEEDAQFATPK	polyphenol oxidase A1, chloroplastic [Arachis ipaensis]	GO:0008152//metabolic process	-	-	Metabolic pathways;Biosynthesis of secondary metabolites;Tyrosine metabolism;Isoquinoline alkaloid biosynthesis	-	[S]Function unknown	[S] polyphenol oxidase
XP_016193057.1	6	17460.7	3	DDLRLPTDDSLLSQIK;TDYQLIDISEDGFVSLLTENGNTK;TYPQQAGTIR	eukaryotic translation initiation factor 5A-2 [Arachis ipaensis]	GO:0006413//translational initiation;GO:0006452//translational frameshifting;GO:0045905//positive regulation of translational termination;GO:0045901//positive regulation of translational elongation	GO:0003743//translation initiation factor activity;GO:0003746//translation elongation factor activity;GO:0043022//ribosome binding	-	-	Translation, ribosomal structure and biogenesis	[J]Translation, ribosomal structure and biogenesis	[J] Involved in peptide bond synthesis. Stimulates efficient translation and peptide-bond synthesis on native or reconstituted 70S ribosomes in vitro. Probably functions indirectly by altering the affinity of the ribosome for aminoacyl-tRNA, thus increasing their reactivity as acceptors for peptidyl transferase (By similarity);[J] eukaryotic translation initiation factor
XP_016194804.1	6	44835.1	7	AAVAQAALAYQLYQR;AISSSNAYNDQFR;DIESAYWELVVK;IGTPEALNLR;LFEPIYDQTDGGDGYVSVEVSPK;VTSVASFFVSR;YEAVIDAYLDGLEASGLNDLSR	uncharacterized protein LOC107635753 [Arachis ipaensis]	GO:0006098//pentose-phosphate shunt;GO:0005975//carbohydrate metabolic process;GO:0009809//lignin biosynthetic process;GO:0033587//shikimate biosynthetic process	GO:0004801//sedoheptulose-7-phosphate:D-glyceraldehyde-3-phosphate glyceronetransferase activity	GO:0005739//mitochondrion;GO:0009570//chloroplast stroma	Metabolic pathways;Biosynthesis of secondary metabolites;Carbon metabolism;Biosynthesis of amino acids;Pentose phosphate pathway	Carbohydrate transport and metabolism	[G]Carbohydrate transport and metabolism	[G] Transaldolase;[G] Transaldolase is important for the balance of metabolites in the pentose-phosphate pathway (By similarity)
XP_016194815.1	6	41398.6	7	AEIGSDIVIVAR;AFADAGADVLFIDALASVEEMR;AGFAGILLEDQVSPK;IPPPESMPSFEEIKDIVGFNTYYEEEKR;LGLPDTGLISYGEMLDQGR;LLTEAVSIPIIGDADNGYGNPINLKR;QAVSLDEALLR	uncharacterized protein LOC107635759 isoform X2 [Arachis ipaensis]	-	GO:0016829//lyase activity	-	-	Carbohydrate transport and metabolism	[G]Carbohydrate transport and metabolism;[C]Energy production and conversion	[C] Carboxyvinyl-carboxyphosphonate phosphorylmutase;[G] methylisocitrate lyase;[C] Isocitrate lyase family
XP_016196992.1	6	82845.7	5	DIEGHGSHTLSTAAGNFVAGVSVFGQGYGTAK;IDDYFNFLCALGYHEK;NVGAPATYFAQVQNPSGITVSVKPNILEFK;QISLFSEGHHYK;YGEGVIIGNLDTGVWPESESFNEK	subtilisin-like protease SBT5.3 isoform X2 [Arachis ipaensis]	GO:0006508//proteolysis;GO:0055114//oxidation-reduction process	GO:0032440//2-alkenal reductase [NAD(P)] activity;GO:0004252//serine-type endopeptidase activity	GO:0005618//cell wall	Metabolic pathways;Amino sugar and nucleotide sugar metabolism;Protein processing in endoplasmic reticulum	Posttranslational modification, protein turnover, chaperones	[O]Posttranslational modification, protein turnover, chaperones	[O] Subtilisin-like;[O] subtilisin-like;[O] peptidase (S8 and S53, subtilisin, kexin, sedolisin
XP_016197548.1	6	28912.7	3	TDLISSLLATEAGTKR;VAASNPSLKDAFVEALR;VPTVGVVYNPIIDELFTGVHGK	inositol-phosphate phosphatase [Arachis ipaensis]	GO:0046855//inositol phosphate dephosphorylation;GO:0009409//response to cold;GO:0006021//inositol biosynthetic process;GO:0046854//phosphatidylinositol phosphorylation;GO:0007165//signal transduction;GO:0019853//L-ascorbic acid biosynthetic process	GO:0010347//L-galactose-1-phosphate phosphatase activity;GO:0052833//inositol monophosphate 4-phosphatase activity;GO:0052832//inositol monophosphate 3-phosphatase activity;GO:0008934//inositol monophosphate 1-phosphatase activity;GO:0000287//magnesium ion binding	GO:0005829//cytosol;GO:0005886//plasma membrane	Metabolic pathways;Biosynthesis of secondary metabolites;Ascorbate and aldarate metabolism;Inositol phosphate metabolism;Phosphatidylinositol signaling system	Carbohydrate transport and metabolism	[G]Carbohydrate transport and metabolism	[G] Inositol monophosphatase;[G] inositol monophosphatase
XP_016198810.1	6	37102.5	1	YQTLNGIEFLLER	protein RETICULATA-RELATED 3, chloroplastic [Arachis ipaensis]	-	-	GO:0016021//integral component of membrane	-	-	[S]Function unknown	[S] alphavirus core protein family;[S] Domain of unknown function (DUF3411)
XP_016201089.2	6	41967	2	HGFLILVNHGVDAELVATTEK;LSNVPTEFVWPGSENR	gibberellin 20 oxidase 4 [Arachis ipaensis]	GO:0055114//oxidation-reduction process;GO:0009416//response to light stimulus;GO:0009908//flower development;GO:0009686//gibberellin biosynthetic process;GO:0009740//gibberellic acid mediated signaling pathway;GO:0009826//unidimensional cell growth	GO:0045544//gibberellin 20-oxidase activity;GO:0047927//gibberellin-44 dioxygenase activity;GO:0005506//iron ion binding	-	Metabolic pathways;Biosynthesis of secondary metabolites;Diterpenoid biosynthesis	Secondary metabolites biosynthesis, transport and catabolism	[S]Function unknown;[Q]Secondary metabolites biosynthesis, transport and catabolism	[Q] oxidoreductase, 2OG-Fe(II) oxygenase family protein;[S] 2OGFe(II) oxygenase;[Q] gibberellin
XP_016207793.1	6	42639.6	5	FVIGGPHGDAGLTGR;FVIGGPHGDAGLTGRK;TAAYGHFGR;TIFHLNPSGR;VLVNIEQQSPDIAQGVHGHMTK	S-adenosylmethionine synthase 3 [Arachis ipaensis]	GO:0006556//S-adenosylmethionine biosynthetic process;GO:0006730//one-carbon metabolic process	GO:0046872//metal ion binding;GO:0004478//methionine adenosyltransferase activity;GO:0005524//ATP binding	GO:0005829//cytosol	Metabolic pathways;Biosynthesis of secondary metabolites;Biosynthesis of amino acids;Cysteine and methionine metabolism	Coenzyme transport and metabolism	-	-
XP_020968601.1	6	41953.7	2	SYENEEFAVLLGNGVVPR;VGVLGASGYTGSEVLR	probable N-acetyl-gamma-glutamyl-phosphate reductase, chloroplastic isoform X3 [Arachis ipaensis]	GO:0055114//oxidation-reduction process;GO:0006526//arginine biosynthetic process	GO:0051287//NAD binding;GO:0005507//copper ion binding;GO:0003942//N-acetyl-gamma-glutamyl-phosphate reductase activity;GO:0046983//protein dimerization activity	GO:0005730//nucleolus;GO:0009570//chloroplast stroma;GO:0016020//membrane	Metabolic pathways;Biosynthesis of secondary metabolites;Biosynthesis of amino acids;2-Oxocarboxylic acid metabolism;Arginine biosynthesis	Amino acid transport and metabolism	[E]Amino acid transport and metabolism	[E] N-acetyl-gamma-glutamyl-phosphate reductase;[E] N-acetylglutamate semialdehyde dehydrogenase;[E] n-acetyl-gamma-glutamyl-phosphate reductase
XP_020970423.1	6	72452.5	8	ATNGDTFLGGEDFDNALLDFLVSEFKR;AVITVPAYFNDAQR;DANISIKDVDEVLLVGGMTR;ELLLLDVTPLSLGIETLGGIFTR;GVNPDEAVAMGAAIQGGILR;MLGEFELVGIPPAPR;SKFEALVNHLIER;VQEVVSAIFGK	heat shock 70 kDa protein, mitochondrial [Arachis ipaensis]	GO:0006457//protein folding;GO:0055114//oxidation-reduction process	GO:0005524//ATP binding;GO:0051082//unfolded protein binding;GO:0032440//2-alkenal reductase [NAD(P)] activity	GO:0005739//mitochondrion	Protein processing in endoplasmic reticulum;Spliceosome;Endocytosis	Posttranslational modification, protein turnover, chaperones	[O]Posttranslational modification, protein turnover, chaperones	[O] heat shock;[O] Heat shock protein;[O] Heat shock 70 kDa protein
XP_020978393.1	6	44023.8	1	KSLMIMIYR	probable mannitol dehydrogenase isoform X1 [Arachis ipaensis]	-	GO:0046872//metal ion binding;GO:0016616//oxidoreductase activity, acting on the CH-OH group of donors, NAD or NADP as acceptor	-	Metabolic pathways;Biosynthesis of secondary metabolites;Phenylpropanoid biosynthesis	Carbohydrate transport and metabolism	[C]Energy production and conversion;[Q]Secondary metabolites biosynthesis, transport and catabolism	[C] alcohol dehydrogenase;[Q] alcohol dehydrogenase;[Q] Cinnamyl alcohol dehydrogenase
XP_020996770.1	6	29629.4	7	AIFSFKVPDQR;DYHSDQKFTISTYSPTGVAITSSGTR;FSSNENTLTLGAQHALDPLTTAK;FTISTYSPTGVAITSSGTR;KGELFVGDVNTQLK;NVTTDIKVDTDSNLFTTITVDEPTPGLK;SFFTISGEVDTK	outer plastidial membrane protein porin isoform X1 [Arachis duranensis]	GO:1903959//regulation of anion transmembrane transport	GO:0008308//voltage-gated anion channel activity	GO:0005741//mitochondrial outer membrane	-	-	-	-
XP_020997672.1	6	30170.6	2	ENTEGEYSGLEHEVVPGVVESLK;YAFEYAYLNNR	isocitrate dehydrogenase [NAD] regulatory subunit 1, mitochondrial isoform X2 [Arachis duranensis]	GO:0006099//tricarboxylic acid cycle	GO:0051287//NAD binding;GO:0000287//magnesium ion binding;GO:0004449//isocitrate dehydrogenase (NAD+) activity	-	Metabolic pathways;Biosynthesis of secondary metabolites;Carbon metabolism;Biosynthesis of amino acids;Citrate cycle (TCA cycle);2-Oxocarboxylic acid metabolism	Energy production and conversion	[E]Amino acid transport and metabolism	[E] 3-isopropylmalate dehydrogenase activity;[E] Isocitrate dehydrogenase;[E] isocitrate dehydrogenase NAD
XP_015931446.1	7	18089.2	1	FRLPENANMDEIR	18.2 kDa class I heat shock protein [Arachis duranensis]	-	-	-	Protein processing in endoplasmic reticulum	Posttranslational modification, protein turnover, chaperones	[O]Posttranslational modification, protein turnover, chaperones	[O] kDa class I heat shock;[O] response to heat;[O] heat shock protein;[O] 18.2 kDa class I heat shock protein-like
XP_015932435.1	7	57845	2	EEVFGPVAPLLR;ETNDAIASAYDAYR	succinate-semialdehyde dehydrogenase, mitochondrial [Arachis duranensis]	GO:0009450//gamma-aminobutyric acid catabolic process;GO:0055114//oxidation-reduction process;GO:0006540//glutamate decarboxylation to succinate;GO:0009416//response to light stimulus;GO:0072593//reactive oxygen species metabolic process;GO:0009408//response to heat	GO:0051287//NAD binding;GO:0005507//copper ion binding;GO:0009013//succinate-semialdehyde dehydrogenase [NAD(P)+] activity;GO:0004777//succinate-semialdehyde dehydrogenase (NAD+) activity;GO:0004029//aldehyde dehydrogenase (NAD) activity	GO:0009570//chloroplast stroma;GO:0005759//mitochondrial matrix	Metabolic pathways;Alanine, aspartate and glutamate metabolism;Butanoate metabolism	Energy production and conversion	[C]Energy production and conversion	[C] dehydrogenase;[C] Dehydrogenase
XP_015936536.1	7	16909.9	3	CCDELDQMENTER;ELMNLPQQCNFR;IMGEQEQYDSYDIR	conglutin [Arachis duranensis]	-	-	-	-	-	-	-
XP_015936775.1	7	33028.2	6	ALGSVLAGDKDSLAYGR;DVILQFAYQEVGHLR;IVYGGGDER;KANLDAFTR;KLVAGLLGVESGQDAVIR;NEQVHPYGVSVATFTNR	desiccation-related protein PCC13-62 [Arachis duranensis]	-	-	-	-	-	[S]Function unknown	[S] desiccation-related protein PCC13-62-like;[S] NA;[S] desiccation-related protein
XP_015940914.1	7	27519.4	6	ALTAPDTKHPDGTVGHR;HGSDSGTYDTEGR;HPDGTVGHR;IKHGSDSGTYDTEGR;MNYGYYDDAK;YVPVNLENIFSK	peroxygenase [Arachis duranensis]	-	-	GO:0016021//integral component of membrane	Cutin, suberine and wax biosynthesis	-	[S]Function unknown	[S] Calcium-binding peroxygenase involved in the degradation of storage lipid in oil bodies. May be involved in the interaction between oil bodies and vacuoles during seed germination and in the oxylipin signaling pathways and plant defense responses. Can catalyze sulfoxidation of thiobenzamide, hydroxylation of aniline
XP_015942711.1	7	29353.8	1	FGFSASGSLGGR	galactose-binding lectin [Arachis duranensis]	-	GO:0046872//metal ion binding;GO:0030246//carbohydrate binding	-	-	-	[T]Signal transduction mechanisms	[T] Serine Threonine protein kinase;[T] L-type lectin-domain containing receptor kinase IX.1-like
XP_015948729.1	7	71025.9	12	ADFYNPAAGR;EGQILLVPQNFAVGK;GIPADVLINAFGLR;GIPADVLINAFGLRNHQVSALK;IESQGGITETWNSNHPELR;ILQNPPEQTKDQIVR;IQVVNSQGNAVFNGVLR;IQVVNSQGNAVFNGVLREGQILLVPQNFAVGK;ISSANSLTFPILR;VEGGFRDVISPR;WFQLSAEHVLLYR;YNGNQTPLVAAYDSQYGPQR	legumin type B isoform X1 [Arachis duranensis]	-	-	-	-	-	[S]Function unknown	[S] seed storage protein
XP_015953202.1	7	16889.5	1	ASSGQAISGGDLIIAVSYLGIPVR	putative phosphatidylglycerol/phosphatidylinositol transfer protein DDB_G0282179 [Arachis duranensis]	-	-	GO:0016020//membrane;GO:0044464//cell part	-	-	[U]Intracellular trafficking, secretion, and vesicular transport	[U] phosphatidylglycerol phosphatidylinositol transfer protein;[U] ML
XP_015956249.1	7	21762.1	1	SDVPIITPNELPEADGLLLGFPTR	NAD(P)H dehydrogenase (quinone) FQR1 [Arachis duranensis]	GO:0055114//oxidation-reduction process;GO:0045892//negative regulation of transcription, DNA-templated	GO:0003960//NADPH:quinone reductase activity;GO:0010181//FMN binding	-	Biosynthesis of secondary metabolites;Ubiquinone and other terpenoid-quinone biosynthesis	Energy production and conversion	[S]Function unknown;[Y]Nuclear structure	[Y] Minor allergen Alt a;[S] Nadph-dependent fmn reductase;[S] flavoprotein
XP_015958227.1	7	51977.3	6	DFEQIGEFLHR;GLVEKDFEQIGEFLHR;ISATSIYFESLPYK;NAVFGDSSALAPGGVR;VNNTTGYIDYDRLEEK;YSEGLPGNR	serine hydroxymethyltransferase 4 [Arachis duranensis]	GO:0006563//L-serine metabolic process;GO:0035999//tetrahydrofolate interconversion;GO:0032259//methylation;GO:0006544//glycine metabolic process	GO:0030170//pyridoxal phosphate binding;GO:0008168//methyltransferase activity;GO:0004372//glycine hydroxymethyltransferase activity	-	Metabolic pathways;Biosynthesis of secondary metabolites;Carbon metabolism;Biosynthesis of amino acids;Glyoxylate and dicarboxylate metabolism;Glycine, serine and threonine metabolism;One carbon pool by folate;Cyanoamino acid metabolism	Amino acid transport and metabolism	[E]Amino acid transport and metabolism	[E] Catalyzes the reversible interconversion of serine and glycine with tetrahydrofolate (THF) serving as the one-carbon carrier. This reaction serves as the major source of one-carbon groups required for the biosynthesis of purines, thymidylate, methionine, and other important biomolecules. Also exhibits THF- independent aldolase activity toward beta-hydroxyamino acids, producing glycine and ald…
XP_015961120.1	7	53130.4	3	ELESLTLDRETIQVK;GVYETPGGTILFTAVR;YAELVYAGR	argininosuccinate synthase, chloroplastic [Arachis duranensis]	GO:0006526//arginine biosynthetic process;GO:0000050//urea cycle;GO:0000053//argininosuccinate metabolic process	GO:0005524//ATP binding;GO:0004055//argininosuccinate synthase activity	GO:0005737//cytoplasm	Metabolic pathways;Biosynthesis of secondary metabolites;Biosynthesis of amino acids;Alanine, aspartate and glutamate metabolism;Arginine biosynthesis	Amino acid transport and metabolism	[E]Amino acid transport and metabolism	[E] Citrulline--aspartate ligase;[E] argininosuccinate synthase
XP_015968160.1	7	60715	11	AGQEEENEGGNIFSGFTPEFLAQAFQVDDR;FFVPPSQQSLR;GYFGLIFPGCPSTYEEPAQQGR;NALFVPHYNTNAHSIIYALR;NRSPDIYNPQAGSLK;QIVQNLRGENESEEEGAIVTVR;RFEGEDQSQQQQQDSHQK;RPFYSNAPQEIFIQQGR;TANDLNLLILR;VYDEELQEGHVLVVPQNFAVAGK;WLGLSAEYGNLYR	arachin Ahy-3 [Arachis duranensis]	-	GO:0045735//nutrient reservoir activity	-	-	-	[S]Function unknown	[S] seed storage protein
XP_015968162.1	7	58624.9	11	AHVQVVDSDGNR;AQSENYEYLAFK;FYLAGNQEQEFLR;IESEGGYIETWNPNNQEFQCAGVALSR;QGGEENECQFQR;REEFDEDR;RFYLAGNQEQEFLR;SSNPDIYNPQAGSLR;TDSRPSIANLAGENSIIDNLPEEVVANSYR;VYDEELQEGHVLVVPQNFAVAAK;YQSQKPSR	arachin Ahy-3 [Arachis duranensis]	-	GO:0045735//nutrient reservoir activity	-	-	-	[S]Function unknown	[S] seed storage protein
XP_015968164.1	7	50626	6	ADIYVPHAGR;IATLNSIKLPILADLQLSAER;LPILADLQLSAER;RFYIAGNTEDEHGEGGREK;TGENAMINTLIGESSAIR;VLPVDVVANMYQVSR	legumin type B [Arachis duranensis]	-	-	-	-	-	[S]Function unknown	[S] seed storage protein
XP_015968165.1	7	51180.2	14	FNLAGKQEQEFLR;GLSILVPAER;IESEGGYIETWNPNNQEFQCAGVALSR;LGLSAEYGSIHR;NLRGENESEEQGAIVTVK;NLRGENESEEQGAIVTVKR;NNNPFTFLVPPQDSQMIR;QEQEFLR;QQGEENECQFQR;RGLSILVPAER;SQSEHFLYVAFK;STSADIYNPQAGSVR;TVNELDLPILNR;VFDEELQEGQSLVVPQNFAVAAK	arachin Ahy-3 [Arachis duranensis]	-	GO:0045735//nutrient reservoir activity	-	-	-	[S]Function unknown	[S] seed storage protein
XP_015968272.1	7	46831.1	5	AAEGSDEGFGWIAVK;AGFLTALNTPNLPVLQYVQLGVDR;EGQILIVPQQFVVAK;LVHQLAESTDADKYNPR;VYEGEVREGQILIVPQQFVVAK	11S globulin subunit beta [Arachis duranensis]	-	-	-	-	-	[S]Function unknown	[S] seed storage protein
XP_015968312.1	7	60500.8	13	AGQEEENEGGNIFSGFTPEFLEQAFQVDDR;GYFGLIFPGCPSTYEEPAQQGR;IESEGGYIETWNPNNQEFECAGVALSR;NALFVPHYNTNAHSIIYALR;NRSPDIYNPQAGSLK;QIVQNLRGENESEEEGAIVTVR;QQPEENACQFQR;RPFYSNAPQEIFIQQGR;SQSENFEYVAFK;TANDLNLLILR;TDSRPSIANLAGENSVIDNLPEEVVANSYGLPR;VYDEELQEGHVLVVPQNFAVAGK;WLGLSAEYGNLYR	arachin Ahy-3 [Arachis duranensis]	-	GO:0045735//nutrient reservoir activity	-	-	-	[S]Function unknown	[S] seed storage protein
XP_015969177.1	7	31809.7	1	AASAHGLALVAPDTSPR	S-formylglutathione hydrolase [Arachis duranensis]	GO:0046294//formaldehyde catabolic process	GO:0018738//S-formylglutathione hydrolase activity;GO:0052689//carboxylic ester hydrolase activity	GO:0005737//cytoplasm;GO:0048046//apoplast	Carbon metabolism	Defense mechanisms	[G]Carbohydrate transport and metabolism;[S]Function unknown;[C]Energy production and conversion	[G] s-formylglutathione;[S] s-formylglutathione;[S] esterase;[C] Esterase D
XP_016162339.1	7	40982	1	ILYFLEKLK	shewanella-like protein phosphatase 2 [Arachis ipaensis]	-	GO:0016787//hydrolase activity	GO:0005829//cytosol	Ribosome	Signal transduction mechanisms	[T]Signal transduction mechanisms	[T] serine threonine-protein phosphatase;[T] Calcineurin-like phosphoesterase
XP_016174800.1	7	70997.7	11	IFLAGDKDNVIDQIEK;IPSGFISYILNR;KGSEEEGDITNPINLR;NNPFYFPSR;NNPFYFPSRR;QFQNLQNHR;SFNLDEGHALR;SRQFQNLQNHR;VLLEENAGGEQEER;VLLEENAGGEQEERGQR;VLLEENAGGEQEERGQRR	allergen Ara h 1, clone P41B [Arachis ipaensis]	-	GO:0045735//nutrient reservoir activity	-	-	-	[S]Function unknown	[S] nutrient reservoir activity;[S] Seed storage protein. Accumulates during seed development and is hydrolyzed after germination to provide a carbon and nitrogen source for the developing seedling
XP_016180791.1	7	55683.7	2	LVIIPDHYIFTSDER;YLEDKTSVPYQPVYSDQQAR	3-isopropylmalate dehydratase large subunit, chloroplastic [Arachis ipaensis]	GO:0008652//cellular amino acid biosynthetic process	GO:0003861//3-isopropylmalate dehydratase activity;GO:0051539//4 iron, 4 sulfur cluster binding;GO:0016853//isomerase activity	-	Metabolic pathways;Biosynthesis of secondary metabolites;Biosynthesis of amino acids;2-Oxocarboxylic acid metabolism;Valine, leucine and isoleucine biosynthesis;C5-Branched dibasic acid metabolism	Amino acid transport and metabolism	[E]Amino acid transport and metabolism	[E] Catalyzes the isomerization between 2-isopropylmalate and 3-isopropylmalate, via the formation of 2-isopropylmaleate (By similarity);[E] 3-isopropylmalate
XP_016184532.1	7	22626.4	5	FAEYGYPIIGPNVEDYVR;FAEYGYPIIGPNVEDYVRK;VPILIVKPPIK;VPILIVKPPIKK;VVEEGGGGGGREERR	universal stress protein A-like protein [Arachis ipaensis]	-	-	-	-	Signal transduction mechanisms	[T]Signal transduction mechanisms	[T] Universal stress protein
XP_016184533.1	7	21790.1	3	AESIILNGDPR;AMVAIDESEGSFYALK;IPIVIVKPPPEDQTK	uncharacterized protein LOC107626218 [Arachis ipaensis]	GO:0006950//response to stress	GO:0016787//hydrolase activity	-	-	Signal transduction mechanisms	[T]Signal transduction mechanisms	[T] Universal stress protein
XP_016187387.1	7	67667.9	5	RPSSSSSDSGFLLQDAK;SGDIYVIPAGSPFYFLNIGQGQR;SYDSGFGGGR;SYDSGFGGGRR;VFSAELEGPIVFVGDIR	vicilin-like seed storage protein At2g28490 isoform X1 [Arachis ipaensis]	-	-	-	-	-	[S]Function unknown	[S] Vicilin-like antimicrobial peptides
XP_016190602.1	7	25778.2	1	YPAFPSVLDINQIR	uncharacterized protein LOC107631623 [Arachis ipaensis]	GO:0006633//fatty acid biosynthetic process	GO:0016836//hydro-lyase activity	GO:0005737//cytoplasm	Metabolic pathways;Fatty acid metabolism;Fatty acid biosynthesis;Biotin metabolism	Lipid transport and metabolism	[I]Lipid transport and metabolism	[I] Involved in unsaturated fatty acids biosynthesis. Catalyzes the dehydration of short chain beta-hydroxyacyl-ACPs and long chain saturated and unsaturated beta-hydroxyacyl-ACPs (By similarity);[I] dehydratase;[I] Beta-hydroxyacyl-acp dehydratase
XP_016198397.1	7	33017.1	5	ALGSVLAGDKDSLAYGR;DVILQFAYQEVGHLR;KANLDAFTR;KLVAGLLGVESGQDAVIR;NEQVHPYGVSVETFTNR	desiccation-related protein PCC13-62 [Arachis ipaensis]	-	-	-	-	-	-	-
XP_016199841.1	7	62632.5	2	DNGLLLHIHR;GGLDFTKDDENVNSQPFMR	uncharacterized protein LOC107640853 [Arachis ipaensis]	GO:0019253//reductive pentose-phosphate cycle;GO:0009853//photorespiration;GO:0055114//oxidation-reduction process	GO:0016984//ribulose-bisphosphate carboxylase activity;GO:0004497//monooxygenase activity;GO:0000287//magnesium ion binding	GO:0009507//chloroplast	Metabolic pathways;Carbon metabolism;Carbon fixation in photosynthetic organisms;Glyoxylate and dicarboxylate metabolism	Carbohydrate transport and metabolism	[G]Carbohydrate transport and metabolism;[C]Energy production and conversion	[C] RuBisCO catalyzes two reactions the carboxylation of D- ribulose 1,5-bisphosphate, the primary event in carbon dioxide fixation, as well as the oxidative fragmentation of the pentose substrate in the photorespiration process. Both reactions occur simultaneously and in competition at the same active site;[G] RuBisCO catalyzes two reactions the carboxylation of D- ribulose 1,5-bisphosphate, the…
XP_016201833.1	7	77112.5	8	FKVEEGEVFVVPR;LTSADEDGTKSIDLR;RFKVEEGEVFVVPR;SAEIAVVLYGR;SSIPGIVHSK;TKYNIFKHDPDFR;VEEGEVFVVPR;VLCGSSSNDDVDKQR	vicilin-like seed storage protein At2g18540 [Arachis ipaensis]	-	-	-	-	-	[S]Function unknown	[S] Cupin family
XP_016204653.1	7	52985.6	6	AETFFFRGPHHDDYYDH;AVIGLVREEK;GHTFTSPTYFDSDAVIFVLK;GVFHEELEGTIFK;IAREEVEALSK;QLTFMQPAEKVDEIFSR	sucrose-binding protein [Arachis ipaensis]	-	-	-	-	-	[P]Inorganic ion transport and metabolism;[S]Function unknown	[S] nutrient reservoir activity;[S] Seed storage protein. Accumulates during seed development and is hydrolyzed after germination to provide a carbon and nitrogen source for the developing seedling;[P] Vicilin-like antimicrobial peptides
XP_016205501.1	7	31173.7	6	IAQFGSDVPMKR;IAVITGGDSGIGR;IDILVNNAAEQYENITIEEIDDPR;IDILVNNAAEQYENITIEEIDDPRLER;KVIEEVVNAYGR;VIEEVVNAYGR	NADPH-dependent aldehyde reductase 1, chloroplastic [Arachis ipaensis]	GO:0055114//oxidation-reduction process	GO:0016491//oxidoreductase activity	-	Metabolic pathways;Fatty acid metabolism;Fatty acid biosynthesis;Biotin metabolism;Biosynthesis of unsaturated fatty acids	Lipid transport and metabolism	[Q]Secondary metabolites biosynthesis, transport and catabolism;[S]Function unknown	[Q] Glucose and ribitol;[S] Dehydrogenase reductase;[Q] reductase
XP_016205798.1	7	60338.7	16	AGQEQENEGGNIFSGFTSEFLAQAFQVDDR;FFVPPFQQSPR;FNLAGNHEQEFLR;GYFGLIFPGCPSTYEEPAQQGR;IESEGGYIETWNPNNQEFECAGVALSR;KSPDEEEEYDEDEYAEEER;NALFVPHYNTNAHSIIYALR;NRSPDIYNPQAGSLK;QIVQNLRGENESEEQGAIVTVK;QQPEENACQFQR;RFNLAGNHEQEFLR;RPFYSNAPQEIFIQQGR;SQSENFEYVAFK;TANELNLLILR;VYDEELQEGHVLVVPQNFAVAGK;WLGLSAEYGNLYR	arachin Ahy-3 [Arachis ipaensis]	-	GO:0045735//nutrient reservoir activity	-	-	-	[S]Function unknown	[S] seed storage protein
XP_016205863.1	7	59814.4	16	AQSENYEYLAFK;EEFDEDRSRPQQR;FQVGQDDPSQQQQDSHQK;FYLAGNQEQEFLR;IESEGGYIETWNPNNQEFQCAGVALSR;QGGEENECQFQR;QTVENLRGENEREEQGAIVTVK;REEFDEDR;REEFDEDRSRPQQR;RFYLAGNQEQEFLR;SSNPDIYNPQAGSLR;TDSRPSIANLAGENSIIDNLPEEVVANSYR;VRGDEQENEGSNIFSGFAQEFLQHAFQVDR;VYDEELQEGHVLVVPQNFAVAAK;YQQQQGSRPHYR;YQSQKPSR	arachin Ahy-3 [Arachis ipaensis]	-	-	-	-	-	[S]Function unknown	[S] seed storage protein
XP_016207079.1	7	20480.3	1	KVVQQKTPR	pollen-specific leucine-rich repeat extensin-like protein 1 [Arachis ipaensis]	-	-	-	Metabolic pathways;Biosynthesis of secondary metabolites;Carbon metabolism;Glyoxylate and dicarboxylate metabolism;Fructose and mannose metabolism;Pentose and glucuronate interconversions;Glycine, serine and threonine metabolism	-	-	-
XP_020959918.1	7	52311	7	GENEREEQGPIVTVR;KNLQGLTTEFSYNPQAGILR;NLQGLTTEFSYNPQAGILR;QEQEFLQYQHQHGGPR;QQAEENVCQFQR;SQSENFEYVAFK;VFDEELQEGHVLVLPQNFAVAVR	arachin Ahy-3-like [Arachis ipaensis]	-	-	-	-	-	[S]Function unknown	[S] seed storage protein
XP_020964607.1	7	19641.3	1	CCNELNEFENNQR	conglutin-7 isoform X2 [Arachis ipaensis]	GO:0010951//negative regulation of endopeptidase activity	GO:0045735//nutrient reservoir activity;GO:0004867//serine-type endopeptidase inhibitor activity;GO:0019863//IgE binding	-	-	-	-	-
XP_015931384.1	8	28801	1	QISQLSVGENFSPAR	stress-response A/B barrel domain-containing protein UP3-like [Arachis duranensis]	-	-	-	Peroxisome	-	[S]Function unknown	[S] stress responsive A B Barrel domain containing protein, expressed
XP_015932925.1	8	60162.1	1	YAGDVSSGIIFGR	leucine aminopeptidase 1 [Arachis duranensis]	GO:0006508//proteolysis	GO:0030145//manganese ion binding;GO:0008235//metalloexopeptidase activity;GO:0004177//aminopeptidase activity	GO:0005737//cytoplasm	Metabolic pathways;Glutathione metabolism	Amino acid transport and metabolism	[K]Transcription;[E]Amino acid transport and metabolism	[E] leucine aminopeptidase;[K] Aminopeptidase;[E] Presumably involved in the processing and regular turnover of intracellular proteins. Catalyzes the removal of unsubstituted N-terminal amino acids from various peptides (By similarity)
XP_015935869.1	8	43466.2	2	LVDGGQSQR;MDFIPGIDGPSEGVPR	UDP-D-apiose/UDP-D-xylose synthase 2 [Arachis duranensis]	-	GO:0050662//coenzyme binding;GO:0003824//catalytic activity	-	Metabolic pathways;Amino sugar and nucleotide sugar metabolism	Cell wall/membrane/envelope biogenesis	-	-
XP_015942682.1	8	30626.6	8	ALYLAQVHLSDK;ALYLAQVHLSDKSTNR;DDQILNVLVTYTASSR;ELPEYVR;LANLQIQFSFSLK;NLILQGDAHIDPNVLQLTR;RDDQILNVLVTYTASSR;VIAVEFDTFFDR	mannose-specific lectin CML-2 [Arachis duranensis]	GO:0016337//single organismal cell-cell adhesion;GO:0080037//negative regulation of cytokinin-activated signaling pathway	GO:0044373//cytokinin binding;GO:0030246//carbohydrate binding	-	-	-	-	-
XP_015943492.1	8	28323.1	1	FAFTIFDAR	stem-specific protein TSJT1 [Arachis duranensis]	GO:0006541//glutamine metabolic process;GO:0006529//asparagine biosynthetic process	GO:0004066//asparagine synthase (glutamine-hydrolyzing) activity;GO:0042803//protein homodimerization activity	GO:0005829//cytosol	-	-	[S]Function unknown	[S] Pfam:DUF3711
XP_015945843.1	8	25139.6	2	SGSAADSQVVSDYVR;TVIINSEGVTR	proteasome subunit beta type-6 [Arachis duranensis]	GO:0010363//regulation of plant-type hypersensitive response;GO:0051603//proteolysis involved in cellular protein catabolic process	GO:0004298//threonine-type endopeptidase activity	GO:0005829//cytosol;GO:0005774//vacuolar membrane;GO:0005839//proteasome core complex;GO:0005634//nucleus	Proteasome	Posttranslational modification, protein turnover, chaperones	[O]Posttranslational modification, protein turnover, chaperones	[O] The proteasome is a multicatalytic proteinase complex which is characterized by its ability to cleave peptides with Arg, Phe, Tyr, Leu, and Glu adjacent to the leaving group at neutral or slightly basic pH. The proteasome has an ATP-dependent proteolytic activity (By similarity)
XP_015947189.1	8	42411.7	7	FYKEEEKNDPEYAK;GVSLLLPTDVVIADKFAADANSK;KLAGLADLYVNDAFGTAHR;LAGLADLYVNDAFGTAHR;LVASLPEGGVLLLENVR;VGSSLVEEDKLDLATSLFEK;VILASHLGRPK	phosphoglycerate kinase, cytosolic [Arachis duranensis]	GO:0006096//glycolytic process	GO:0004618//phosphoglycerate kinase activity;GO:0005524//ATP binding	-	Metabolic pathways;Biosynthesis of secondary metabolites;Carbon metabolism;Biosynthesis of amino acids;Glycolysis / Gluconeogenesis;Carbon fixation in photosynthetic organisms	Carbohydrate transport and metabolism	[G]Carbohydrate transport and metabolism	[G] phosphoglycerate kinase
XP_015948535.1	8	27527.4	3	ELELQYAAETNK;GKELELQYAAETNK;IFQDDELASIVDLK	gamma-interferon-inducible lysosomal thiol reductase [Arachis duranensis]	-	-	-	-	-	[S]Function unknown;[O]Posttranslational modification, protein turnover, chaperones	[O] Lysosomal thiol;[S] Lysosomal thiol;[O] lysosomal thiol
XP_015952684.1	8	18089.9	3	HVVFGQVVEGMDVVK;VVFELFADTVPR;VYFDMSIGGQPAGR	peptidyl-prolyl cis-trans isomerase [Arachis duranensis]	GO:0006457//protein folding;GO:0000413//protein peptidyl-prolyl isomerization	GO:0003755//peptidyl-prolyl cis-trans isomerase activity	-	-	Posttranslational modification, protein turnover, chaperones	-	-
XP_015953604.1	8	47256	1	LFAAFQHR	aspartate aminotransferase, mitochondrial [Arachis duranensis]	GO:0009058//biosynthetic process;GO:0006520//cellular amino acid metabolic process	GO:0042802//identical protein binding;GO:0030170//pyridoxal phosphate binding;GO:0005507//copper ion binding;GO:0004069//L-aspartate:2-oxoglutarate aminotransferase activity;GO:0080130//L-phenylalanine:2-oxoglutarate aminotransferase activity	GO:0005739//mitochondrion	Metabolic pathways;Biosynthesis of secondary metabolites;Carbon metabolism;Biosynthesis of amino acids;Carbon fixation in photosynthetic organisms;Cysteine and methionine metabolism;2-Oxocarboxylic acid metabolism;Alanine, aspartate and glutamate metabolism;Tyrosine metabolism;Arginine biosynthesis;Arginine and proline metabolism;Isoquinoline alkaloid biosynthesis;Phenylalanine, tyrosine and tryp…	Amino acid transport and metabolism	[E]Amino acid transport and metabolism	[E] Aspartate aminotransferase;[E] aminotransferase
XP_015954179.1	8	54705.2	3	AIDITVNELLAVATSGQVDQVQLDR;KPVEDFLK;NPVFLDWEVNEQLLK	mitochondrial-processing peptidase subunit alpha [Arachis duranensis]	GO:0006627//protein processing involved in protein targeting to mitochondrion	GO:0008270//zinc ion binding;GO:0004222//metalloendopeptidase activity	GO:0005743//mitochondrial inner membrane	-	General function prediction only	-	-
XP_015956745.1	8	24552.8	1	DISAADLSIGPK	glutathione S-transferase DHAR3, chloroplastic [Arachis duranensis]	GO:0055114//oxidation-reduction process;GO:0098869//cellular oxidant detoxification;GO:0006749//glutathione metabolic process;GO:0010731//protein glutathionylation;GO:0009735//response to cytokinin	GO:0004364//glutathione transferase activity;GO:0045174//glutathione dehydrogenase (ascorbate) activity	GO:0009941//chloroplast envelope;GO:0009570//chloroplast stroma	-	Posttranslational modification, protein turnover, chaperones	[P]Inorganic ion transport and metabolism;[O]Posttranslational modification, protein turnover, chaperones	[P] chloride intracellular channel 1;[O] chloride intracellular channel 1;[O] Glutathione S-transferase, N-terminal domain
XP_015957878.1	8	44006.4	3	GYDPEVIDIR;SENPVILFEHVLLYNLK;SGHELLLFEALR	pyruvate dehydrogenase E1 component subunit beta-3, chloroplastic [Arachis duranensis]	GO:0048868//pollen tube development;GO:0055114//oxidation-reduction process;GO:0006096//glycolytic process	GO:0004739//pyruvate dehydrogenase (acetyl-transferring) activity;GO:0008270//zinc ion binding;GO:0004802//transketolase activity	GO:0009941//chloroplast envelope	Metabolic pathways;Biosynthesis of secondary metabolites;Carbon metabolism;Glycolysis / Gluconeogenesis;Pyruvate metabolism;Citrate cycle (TCA cycle)	Energy production and conversion	[C]Energy production and conversion	[C] Pyruvate dehydrogenase;[C] Dehydrogenase, E1 component;[C] pyruvate dehydrogenase E1 component subunit;[C] Transketolase, C-terminal domain
XP_015958233.1	8	54785	2	GFNLQDVSDGFYGR;QTLDLGQSGLIPLEIR	selenium-binding protein 3 [Arachis duranensis]	GO:0006470//protein dephosphorylation	GO:0004721//phosphoprotein phosphatase activity;GO:0008430//selenium binding	-	-	General function prediction only	[P]Inorganic ion transport and metabolism;[S]Function unknown	[S] selenium-binding protein;[P] Selenium binding protein 1
XP_015962930.1	8	29387.7	2	IISSIEQKEESR;SAQDIALADLPPTHPIR	14-3-3-like protein A [Arachis duranensis]	-	GO:0019904//protein domain specific binding	-	-	-	-	-
XP_015964195.1	8	13177.8	1	FIAPFLAELAK	thioredoxin H-type [Arachis duranensis]	GO:0006457//protein folding;GO:0045454//cell redox homeostasis;GO:0034599//cellular response to oxidative stress;GO:0006662//glycerol ether metabolic process;GO:0043085//positive regulation of catalytic activity;GO:0000103//sulfate assimilation;GO:0055114//oxidation-reduction process	GO:0008047//enzyme activator activity;GO:0016671//oxidoreductase activity, acting on a sulfur group of donors, disulfide as acceptor;GO:0015035//protein disulfide oxidoreductase activity	GO:0005886//plasma membrane;GO:0005829//cytosol;GO:0048046//apoplast	-	Posttranslational modification, protein turnover, chaperones	[O]Posttranslational modification, protein turnover, chaperones	[O] Thioredoxin
XP_016166029.1	8	38374.9	9	AQEAFLTR;GILAADESTGTIGKR;GSANLGEGASESLHVK;IGPTEPSELAIHENAYGLAR;KAQEAFLTR;LSSINVENVETNR;LSSINVENVETNRR;TVPSAVPAVVFLSGGQSEEEATLNLNAINQVK;VAPEVVAEHTVR	fructose-bisphosphate aldolase, cytoplasmic isozyme [Arachis ipaensis]	GO:0006096//glycolytic process	GO:0004332//fructose-bisphosphate aldolase activity	GO:0005737//cytoplasm	Metabolic pathways;Biosynthesis of secondary metabolites;Carbon metabolism;Biosynthesis of amino acids;Glycolysis / Gluconeogenesis;Carbon fixation in photosynthetic organisms;Fructose and mannose metabolism;Pentose phosphate pathway	Carbohydrate transport and metabolism	[G]Carbohydrate transport and metabolism	[G] fructose-bisphosphate aldolase
XP_016167160.1	8	56975.4	8	APGVQTPVIVR;EGNFDLVGNNFPVFFIR;FSTVIHER;GPILLEDYQFVEK;IFAYADTQR;SIWISYLTQADR;TWPEDILPLQPVGR;WIEALSDQR	catalase [Arachis ipaensis]	GO:0098869//cellular oxidant detoxification;GO:0006979//response to oxidative stress;GO:0042744//hydrogen peroxide catabolic process;GO:0055114//oxidation-reduction process	GO:0046872//metal ion binding;GO:0020037//heme binding;GO:0004096//catalase activity	-	Biosynthesis of secondary metabolites;Carbon metabolism;Glyoxylate and dicarboxylate metabolism;Peroxisome;Tryptophan metabolism;MAPK signaling pathway - plant	Inorganic ion transport and metabolism	[P]Inorganic ion transport and metabolism	[P] Catalase;[P] Occurs in almost all aerobically respiring organisms and serves to protect cells from the toxic effects of hydrogen peroxide (By similarity)
XP_016167550.1	8	29330.6	1	LAEQAERYEEMVEYMEK	14-3-3-like protein [Arachis ipaensis]	-	GO:0019904//protein domain specific binding	-	-	-	[O]Posttranslational modification, protein turnover, chaperones;[T]Signal transduction mechanisms	[O] Tyrosine 3-monooxygenase tryptophan 5-monooxygenase activation protein;[O] Is associated with a DNA binding complex that binds to the G box, a well-characterized cis-acting DNA regulatory element found in plant genes;[T] Tyrosine 3-monooxygenase tryptophan 5-monooxygenase activation protein
XP_016179804.1	8	49460.3	6	LNLGVGAYR;LSAQLIFGADSPAIQESR;QQLFDALHAR;RVEQELVSNPAR;TEEGKPLVLNVVR;VFTLAGLTVQTYR	aspartate aminotransferase, cytoplasmic [Arachis ipaensis]	GO:0006520//cellular amino acid metabolic process;GO:0009058//biosynthetic process	GO:0030170//pyridoxal phosphate binding;GO:0042802//identical protein binding;GO:0004069//L-aspartate:2-oxoglutarate aminotransferase activity;GO:0080130//L-phenylalanine:2-oxoglutarate aminotransferase activity	-	Metabolic pathways;Biosynthesis of secondary metabolites;Carbon metabolism;Biosynthesis of amino acids;Carbon fixation in photosynthetic organisms;Cysteine and methionine metabolism;2-Oxocarboxylic acid metabolism;Alanine, aspartate and glutamate metabolism;Tyrosine metabolism;Arginine biosynthesis;Arginine and proline metabolism;Isoquinoline alkaloid biosynthesis;Phenylalanine, tyrosine and tryp…	Amino acid transport and metabolism	[E]Amino acid transport and metabolism	[E] aminotransferase;[E] Aspartate aminotransferase
XP_016180092.1	8	41640.9	9	AGFAGDDAPR;AVFPSIVGRPR;DLYGNIVLSGGSTMFPGIADR;GEYDESGPSIVHR;LAYVALDYEQELETAK;NYELPDGQVITIGAER;SSSAVEKNYELPDGQVITIGAER;TTGIVLDSGDGVSHTVPIYEGYALPHAILR;VAPEEHPVLLTEAPLNPK	actin-7 [Arachis ipaensis]	-	GO:0005524//ATP binding	-	-	Cytoskeleton	[Z]Cytoskeleton	[Z] Actins are highly conserved proteins that are involved in various types of cell motility and are ubiquitously expressed in all eukaryotic cells;[Z] Actin-related protein
XP_016182077.2	8	40652.8	6	AIIKPAEEFVNEK;ASQEYGLFQVINHGVSK;FMNFEDFHAYYVK;HRDPSLVTILLQEEQVQGLHLEK;ILELLGEGLGVAPK;NDSIPIINLGGHDR	hyoscyamine 6-dioxygenase [Arachis ipaensis]	-	GO:0051213//dioxygenase activity	-	-	Secondary metabolites biosynthesis, transport and catabolism	[S]Function unknown;[Q]Secondary metabolites biosynthesis, transport and catabolism	[Q] oxidoreductase, 2OG-Fe(II) oxygenase family protein;[S] 2OGFe(II) oxygenase
XP_016187366.1	8	27033.8	8	ALLSDPVFRPLVEK;AMGLSDQDIVALSGGHTLGAAHK;EDKPEPPPEGR;ELLSGEKEGLLQLPSDK;HPSELAHGANAGLDIAVR;SGFEGPWTSNPLIFDNSYFK;SGGPFGTIKHPSELAHGANAGLDIAVR;YAADEDAFFADYAEAHLK	L-ascorbate peroxidase, cytosolic [Arachis ipaensis]	GO:0098869//cellular oxidant detoxification;GO:0055114//oxidation-reduction process;GO:0006979//response to oxidative stress	GO:0020037//heme binding;GO:0046872//metal ion binding;GO:0016688//L-ascorbate peroxidase activity	-	Ascorbate and aldarate metabolism;Glutathione metabolism	-	[P]Inorganic ion transport and metabolism	[P] peroxidase;[P] ascorbate peroxidase;[P] Bifunctional enzyme with both catalase and broad- spectrum peroxidase activity (By similarity)
XP_016187917.1	8	18102	3	HVVFGQVVEGLDVVK;VVFELFADTVPR;VYFDMSIGGQPAGR	peptidyl-prolyl cis-trans isomerase [Arachis ipaensis]	GO:0006457//protein folding;GO:0000413//protein peptidyl-prolyl isomerization	GO:0003755//peptidyl-prolyl cis-trans isomerase activity	-	-	Posttranslational modification, protein turnover, chaperones	[O]Posttranslational modification, protein turnover, chaperones	[O] PPIases accelerate the folding of proteins;[O] PPIases accelerate the folding of proteins (By similarity);[O] peptidyl-prolyl cis-trans isomerase activity
XP_016190462.1	8	49953.3	6	FDASKFPTR;GFSSEGYIDGKNDR;LLAGESGITTIDR;LLAGESGITTIDRFDASK;LNKLDKEK;VVITGMGLASVFGNDVDTFYDR	3-oxoacyl-[acyl-carrier-protein] synthase I, chloroplastic [Arachis ipaensis]	GO:0006633//fatty acid biosynthetic process	GO:0004315//3-oxoacyl-[acyl-carrier-protein] synthase activity	-	Metabolic pathways;Fatty acid metabolism;Fatty acid biosynthesis;Biotin metabolism	Lipid transport and metabolism	[I]Lipid transport and metabolism;[Q]Secondary metabolites biosynthesis, transport and catabolism;[H]Coenzyme transport and metabolism	[I] Catalyzes the condensation reaction of fatty acid synthesis by the addition to an acyl acceptor of two carbons from malonyl-ACP (By similarity);[I, Q] 3-oxoacyl- acyl-carrier-protein -synthase;[H] 3-oxoacyl- acyl-carrier-protein synthase
XP_016197469.1	8	32306.6	8	DPDGYTFELIQR;FLHAVYR;GGNVTREPGPVK;GGSSVIAFVKDPDGYTFELIQR;GNAYAQVAIGTDDVYK;SAEVINHVTQELGGK;TVLVDNEDFLK;TVLVDNEDFLKELQ	putative lactoylglutathione lyase [Arachis ipaensis]	-	GO:0046872//metal ion binding;GO:0004462//lactoylglutathione lyase activity	-	Pyruvate metabolism	Secondary metabolites biosynthesis, transport and catabolism	[E]Amino acid transport and metabolism;[G]Carbohydrate transport and metabolism	[G] Lactoylglutathione lyase;[E] glyoxalase bleomycin resistance protein dioxygenase;[G] lactoylglutathione
XP_016198035.1	8	59881.4	1	APFTQGLGLENIDVVTQR	dihydrolipoyl dehydrogenase 2, chloroplastic [Arachis ipaensis]	GO:0045454//cell redox homeostasis;GO:0055114//oxidation-reduction process	GO:0050660//flavin adenine dinucleotide binding;GO:0004148//dihydrolipoyl dehydrogenase activity	GO:0005623//cell	Metabolic pathways;Biosynthesis of secondary metabolites;Carbon metabolism;Glycolysis / Gluconeogenesis;Pyruvate metabolism;Citrate cycle (TCA cycle);Glyoxylate and dicarboxylate metabolism;Glycine, serine and threonine metabolism;Valine, leucine and isoleucine degradation;Propanoate metabolism	Energy production and conversion	[C]Energy production and conversion	[C] dihydrolipoyl dehydrogenase
XP_016205866.1	8	61459.2	15	AGQEQENEGGNIFSGFTPEFLAQAFQVDDR;FFVPPSEQSLR;FNLAGNHEQEFLR;GENESDEQGAIVTVR;GYFGLIFPGCPSTYEEPAQQGR;IESEGGYIETWNPNNQEFECAGVALSR;NALFVPHYNTNAHSIIYALR;NRSPDIYNPQAGSLK;QILQNLRGENESDEQGAIVTVR;QQPEENACQFQR;RFNLAGNHEQEFLR;RPFYSNAPQEIFIQQGR;SQSENFEYVAFK;TANELNLLILR;WLGLSAEYGNLYR	arachin Ahy-3 [Arachis ipaensis]	-	GO:0045735//nutrient reservoir activity	-	-	-	[S]Function unknown	[S] seed storage protein
