# Supplementary material for: A proteomic analysis of peanut seed at different stages of underground development to understand the changes of seed proteins
Source: PLoS One. 2020 Dec 7;15(12):e0243132. doi: 10.1371/journal.pone.0243132 (PMC7721164; doi:10.1371/journal.pone.0243132)
Supplement: S2 Table — (XLS) [file pone.0243132.s004.xls]

## Sheet: S2 Table
S2 Table Known allergen proteins sequences downloaded from Uniprot database.
Query id	Subject id	% identity	alignment length	mismatches	gap openings	q. start	q. end	s. start	s. end	e-value	bit score	is_identified	is_same
sp|P43238|ALL12_ARAHY_h1	XP_016174800.1	96.645	626	16	2	1	626	1	621	0	1017	1	0
sp|Q6PSU2|CONG7_ARAHY_h2	XP_016170466.1	100	151	0	0	22	172	22	172	1.64e-77	229	0	0
tr|O82580|O82580_ARAHY_h3	XP_015968312.1	97.239	507	14	0	1	507	24	530	0	762	1	0
tr|Q9SQH7|Q9SQH7_ARAHY_h4	XP_015968312.1	93.585	530	34	0	1	530	1	530	0	771	1	0
sp|Q9SQI9|PROF_ARAHY_h5	XP_016203797.1	93.893	131	8	0	1	131	1	131	9.77e-77	224	0	0
sp|Q647G9|CONG_ARAHY_h6	XP_015936536.1	97.931	145	3	0	1	145	1	145	1.39e-90	260	1	0
tr|Q9SQH1|Q9SQH1_ARAHY_h7_1	XP_016171959.1	95.57	158	7	0	2	159	1	158	4.55e-89	258	0	0
tr|B4XID4|B4XID4_ARAHY_h7_2	XP_016171959.1	95.276	127	6	0	1	127	1	127	2.34e-64	195	0	0
tr|Q6VT83|Q6VT83_ARAHY_h8	XP_016197791.1	95.541	157	7	0	1	157	1	157	4.34e-94	270	0	0
tr|B0YIU5|B0YIU5_ARAHY_h8_2	XP_015959623.1	100	153	0	0	1	153	1	153	1.72e-107	304	0	1
tr|B6CEX8|B6CEX8_ARAHY_h9_1	XP_015950567.1	91.379	116	10	0	1	116	1	116	1.16e-70	207	0	0
tr|B6CG41|B6CG41_ARAHY_h9_2	XP_015950567.1	100	92	0	0	1	92	25	116	3.44e-61	182	0	0
tr|Q647G5|Q647G5_ARAHY_h10_1	XP_015971604.1	100	169	0	0	1	169	1	169	4.17e-94	271	0	1
tr|Q647G4|Q647G4_ARAHY_h10_2	XP_016162337.1	99.333	150	1	0	1	150	1	150	7.68e-79	232	0	0
tr|Q45W87|Q45W87_ARAHY_h11_1	XP_016182529.1	100	137	0	0	1	137	1	137	3.06e-79	231	0	0
tr|Q45W86|Q45W86_ARAHY_h11_2	XP_015946310.1	100	137	0	0	1	137	1	137	1.83e-79	231	0	1
tr|Q9AXI1|Q9AXI1_ARAHY_h14_1	XP_015966302.1	98.864	176	2	0	1	176	1	176	1.08e-97	281	0	0
tr|Q9AXI0|Q9AXI0_ARAHY_h14_2	XP_016203907.1	98.286	175	3	0	1	175	1	175	2.64e-96	277	0	0
tr|Q6J1J8|Q6J1J8_ARAHY_h14_3	XP_015966302.1	100	176	0	0	1	176	1	176	4.33e-99	284	0	1
tr|Q647G3|Q647G3_ARAHY_h15	XP_015935020.1	98.795	166	2	0	1	166	1	166	4.19e-37	126	0	0
